# Supplementary material for: (3aS,9bR)-Methyl 1-methyl-3-phenyl-1,2,3,3a,4,9b-hexa­hydro­chromeno[4,3-b]pyrrole-3a-carboxyl­ate
Source: Acta Crystallogr Sect E Struct Rep Online. 2008 Mar 5;64(Pt 4):o649. doi: 10.1107/S1600536808005199 (PMC2961011; doi:10.1107/S1600536808005199)
Supplement: Supplementary file 1 [file e-64-0o649-sup1.cif]

##############################################################################
###                                                                        ###
###        Electronic paper (Acta Crystallographica Section E)             ###
###                                                                        ###
##############################################################################
#                                                                            #
# This CIF contains the data in a paper accepted for publication in Acta     #
# Crystallographica Section E. It conforms to the requirements of Notes      #
# for Authors for Section E, and has been peer reviewed under the auspices   #
# of the IUCr Commission on Journals.                                        #
#                                                                            #
# Full details of the Crystallographic Information File format               #
# are given in the paper "The Crystallographic Information File (CIF):       #
# a New Standard Archive File for Crystallography" by S. R. Hall, F. H.      #
# Allen and I. D. Brown [Acta Cryst. (1991), A47, 655-685].                  #
#                                                                            #
# The current version of the core CIF dictionary is obtainable from          #
# ftp://ftp.iucr.org/pub/cif_core.dic. The current version number is 2.4.    #
#                                                                            #
# Software is freely available for graphical display of the structure(s) in  #
# this CIF.  For information consult the CIF home page http://www.iucr.org/  #
# cif/home.html                                                              #
#                                                                            #
# This file may be used for bona fide research purposes within the           #
# scientific community so long as proper attribution is given to the journal # 
# article from which it was obtained.                                        #
#                                                                            #
##############################################################################
                                             
data_I
_audit_creation_method     SHELXL-97
_chemical_name_systematic
;
(3aS,9bR)-Methyl
1-methyl-3-phenyl-1,2,3,3a,4,9b-hexahydrochromeno[4,3-b]pyrrole-3a-carboxylate
;
_chemical_name_common     ?
_chemical_formula_moiety     'C20 H21 N O3'
_chemical_formula_sum     'C20 H21 N O3'
_chemical_formula_iupac     'C20 H21 N O3'
_chemical_formula_weight     323.38
_chemical_melting_point     ?
_symmetry_cell_setting     triclinic
_symmetry_space_group_name_H-M     'P -1'
_symmetry_space_group_name_Hall     '-P 1'
loop_
    _symmetry_equiv_pos_as_xyz
    'x, y, z'
    '-x, -y, -z'
_cell_length_a     7.9557(4)
_cell_length_b     10.2575(7)
_cell_length_c     10.2993(8)
_cell_angle_alpha     79.626(5)
_cell_angle_beta     87.361(5)
_cell_angle_gamma     88.744(4)
_cell_volume     825.79(9)
_cell_formula_units_Z     2
_cell_measurement_reflns_used     5117
_cell_measurement_theta_min     2.55
_cell_measurement_theta_max     28.09
_cell_measurement_temperature     293(2)
_exptl_crystal_description     prism
_exptl_crystal_colour     colourless
_exptl_crystal_size_max     0.20
_exptl_crystal_size_mid     0.20
_exptl_crystal_size_min     0.12
_exptl_crystal_density_diffrn     1.301
_exptl_crystal_density_meas     ?
_exptl_crystal_density_method     'not measured'
_exptl_crystal_F_000     344
_exptl_absorpt_coefficient_mu     0.087
_exptl_absorpt_correction_type     'multi-scan'
_exptl_absorpt_process_details     '(Blessing, 1995)'
_exptl_absorpt_correction_T_min     0.9828
_exptl_absorpt_correction_T_max     0.9896
_exptl_special_details
;
;
_diffrn_ambient_temperature     293(2)
_diffrn_radiation_type     MoK\a
_diffrn_radiation_wavelength     0.71073
_diffrn_radiation_source     'fine-focus sealed tube'
_diffrn_radiation_monochromator     graphite
_diffrn_measurement_device_type     'Bruker KappaAPEX2'
_diffrn_measurement_method     '\w and \f'
_diffrn_detector_area_resol_mean     ?
_diffrn_reflns_number     18704
_diffrn_reflns_av_R_equivalents     0.0303
_diffrn_reflns_av_sigmaI/netI     0.0249
_diffrn_reflns_theta_min     2.56
_diffrn_reflns_theta_max     28.43
_diffrn_reflns_theta_full     25.00
_diffrn_measured_fraction_theta_max     0.992
_diffrn_measured_fraction_theta_full     0.999
_diffrn_reflns_limit_h_min     -10
_diffrn_reflns_limit_h_max     10
_diffrn_reflns_limit_k_min     -13
_diffrn_reflns_limit_k_max     13
_diffrn_reflns_limit_l_min     -13
_diffrn_reflns_limit_l_max     13
_diffrn_standards_number     0
_diffrn_standards_interval_count     0
_diffrn_standards_interval_time     0
_diffrn_standards_decay_%     0
_refine_special_details
;
 Refinement of F^2^ against ALL reflections.  The weighted R-factor wR and
 goodness of fit S are based on F^2^, conventional R-factors R are based
 on F, with F set to zero for negative F^2^. The threshold expression of
 F^2^ > 2sigma(F^2^) is used only for calculating R-factors(gt) etc.
 and is not relevant to the choice of reflections for refinement.
 R-factors based on F^2^ are statistically about twice as large as
 those based on F, and R- factors based on ALL data will be even larger.
;
_reflns_number_total     4126
_reflns_number_gt     3051
_reflns_threshold_expression     I>2\s(I)
_refine_ls_structure_factor_coef     Fsqd
_refine_ls_matrix_type     full
_refine_ls_R_factor_all     0.0664
_refine_ls_R_factor_gt     0.0464
_refine_ls_wR_factor_gt     0.1281
_refine_ls_wR_factor_ref     0.1427
_refine_ls_goodness_of_fit_ref     1.032
_refine_ls_restrained_S_all     1.032
_refine_ls_number_reflns     4126
_refine_ls_number_parameters     218
_refine_ls_number_restraints     0
_refine_ls_hydrogen_treatment     constr
_refine_ls_weighting_scheme     calc
_refine_ls_weighting_details
         'calc w=1/[\s^2^(Fo^2^)+(0.0739P)^2^+0.1492P] where P=(Fo^2^+2Fc^2^)/3'
_atom_sites_solution_hydrogens     geom
_atom_sites_solution_primary     direct
_atom_sites_solution_secondary     difmap
_refine_ls_shift/su_max     0.000
_refine_ls_shift/su_mean     0.000
_refine_diff_density_max     0.229
_refine_diff_density_min     -0.207
_refine_ls_extinction_method     'SHELXL97 (Sheldrick, 2008)'
_refine_ls_extinction_coef     0.024(5)
_refine_ls_extinction_expression
                                  'Fc^*^=kFc[1+0.001xFc^2^\l^3^/sin(2\q)]^-1/4^'
loop_
    _atom_type_symbol
    _atom_type_description
    _atom_type_scat_dispersion_real
    _atom_type_scat_dispersion_imag
    _atom_type_scat_source
    'C' 'C' 0.0033 0.0016
                         'International Tables Vol C Tables 4.2.6.8 and 6.1.1.4'
    'H' 'H' 0.0000 0.0000
                         'International Tables Vol C Tables 4.2.6.8 and 6.1.1.4'
    'N' 'N' 0.0061 0.0033
                         'International Tables Vol C Tables 4.2.6.8 and 6.1.1.4'
    'O' 'O' 0.0106 0.0060
                         'International Tables Vol C Tables 4.2.6.8 and 6.1.1.4'
_computing_data_collection     'APEX2 (Bruker, 2004)'
_computing_cell_refinement     'APEX2/SAINT (Bruker, 2004)'
_computing_data_reduction     'SAINT/XPREP (Bruker, 2004)'
_computing_structure_solution     'SHELXS97 (Sheldrick, 2008)'
_computing_structure_refinement     'SHELXL97 (Sheldrick, 2008)'
_computing_molecular_graphics     'ORTEP-3 (Farrugia, 1997)'
_computing_publication_material     'PLATON (Spek, 2003)'
loop_
    _atom_site_type_symbol
    _atom_site_label
    _atom_site_fract_x
    _atom_site_fract_y
    _atom_site_fract_z
    _atom_site_U_iso_or_equiv
    _atom_site_adp_type
    _atom_site_calc_flag
    _atom_site_refinement_flags
    _atom_site_occupancy
    _atom_site_disorder_assembly
    _atom_site_disorder_group
    C C2 0.58609(18) 0.33276(15) 0.84198(19) 0.0553(4) Uani d . 1 . .
    H H2A 0.6321 0.3161 0.9291 0.066 Uiso calc R 1 . .
    H H2B 0.6651 0.2989 0.7811 0.066 Uiso calc R 1 . .
    C C3 0.41543(16) 0.26557(14) 0.84521(15) 0.0396(3) Uani d . 1 . .
    H H3 0.4205 0.2149 0.7730 0.047 Uiso calc R 1 . .
    C C4 0.29028(15) 0.38426(13) 0.80439(13) 0.0347(3) Uani d . 1 . .
    C C5 0.22346(17) 0.44251(15) 0.92274(14) 0.0416(3) Uani d . 1 . .
    H H5A 0.1512 0.3786 0.9785 0.050 Uiso calc R 1 . .
    H H5B 0.3170 0.4595 0.9742 0.050 Uiso calc R 1 . .
    C C6 0.19789(18) 0.65300(15) 0.78280(15) 0.0437(3) Uani d . 1 . .
    C C7 0.1233(2) 0.77835(17) 0.7635(2) 0.0589(5) Uani d . 1 . .
    H H7 0.0357 0.7975 0.8203 0.071 Uiso calc R 1 . .
    C C8 0.1789(3) 0.87321(18) 0.6611(2) 0.0681(5) Uani d . 1 . .
    H H8 0.1299 0.9574 0.6494 0.082 Uiso calc R 1 . .
    C C9 0.3069(3) 0.84568(17) 0.5748(2) 0.0649(5) Uani d . 1 . .
    H H9 0.3438 0.9106 0.5049 0.078 Uiso calc R 1 . .
    C C10 0.3803(2) 0.72004(15) 0.59337(16) 0.0496(4) Uani d . 1 . .
    H H10 0.4655 0.7010 0.5345 0.060 Uiso calc R 1 . .
    C C11 0.32870(17) 0.62246(13) 0.69811(14) 0.0378(3) Uani d . 1 . .
    C C12 0.40618(15) 0.48584(13) 0.71947(13) 0.0342(3) Uani d . 1 . .
    H H12 0.4335 0.4590 0.6342 0.041 Uiso calc R 1 . .
    C C13 0.36182(15) 0.17036(13) 0.96874(14) 0.0366(3) Uani d . 1 . .
    C C14 0.4024(2) 0.18592(16) 1.09382(16) 0.0493(4) Uani d . 1 . .
    H H14 0.4679 0.2571 1.1041 0.059 Uiso calc R 1 . .
    C C15 0.3472(2) 0.09747(18) 1.20362(17) 0.0581(4) Uani d . 1 . .
    H H15 0.3762 0.1092 1.2872 0.070 Uiso calc R 1 . .
    C C16 0.2497(2) -0.00770(16) 1.19071(18) 0.0549(4) Uani d . 1 . .
    H H16 0.2121 -0.0669 1.2652 0.066 Uiso calc R 1 . .
    C C17 0.2083(2) -0.02486(16) 1.06844(19) 0.0545(4) Uani d . 1 . .
    H H17 0.1417 -0.0957 1.0590 0.065 Uiso calc R 1 . .
    C C18 0.26509(19) 0.06275(14) 0.95821(16) 0.0457(4) Uani d . 1 . .
    H H18 0.2376 0.0491 0.8749 0.055 Uiso calc R 1 . .
    C C19 0.70301(18) 0.53858(16) 0.72905(17) 0.0475(4) Uani d . 1 . .
    H H19A 0.6792 0.6314 0.7017 0.071 Uiso calc R 1 . .
    H H19B 0.7314 0.4995 0.6528 0.071 Uiso calc R 1 . .
    H H19C 0.7958 0.5274 0.7866 0.071 Uiso calc R 1 . .
    C C20 0.14592(16) 0.33900(14) 0.73480(15) 0.0402(3) Uani d . 1 . .
    C C21 0.0540(3) 0.2860(3) 0.5379(2) 0.0892(8) Uani d . 1 . .
    H H21A 0.0932 0.2878 0.4480 0.134 Uiso calc R 1 . .
    H H21B -0.0460 0.3399 0.5394 0.134 Uiso calc R 1 . .
    H H21C 0.0293 0.1965 0.5790 0.134 Uiso calc R 1 . .
    N N1 0.55638(13) 0.47446(11) 0.79846(12) 0.0380(3) Uani d . 1 . .
    O O1 0.13061(13) 0.56333(11) 0.88343(11) 0.0525(3) Uani d . 1 . .
    O O2 0.18247(17) 0.33696(15) 0.60870(12) 0.0735(4) Uani d . 1 . .
    O O3 0.01458(14) 0.30253(14) 0.78731(13) 0.0663(4) Uani d . 1 . .
loop_
    _atom_site_aniso_label
    _atom_site_aniso_U_11
    _atom_site_aniso_U_22
    _atom_site_aniso_U_33
    _atom_site_aniso_U_12
    _atom_site_aniso_U_13
    _atom_site_aniso_U_23
    C2 0.0314(7) 0.0475(9) 0.0774(12) 0.0001(6) 0.0029(7) 0.0128(8)
    C3 0.0345(6) 0.0368(7) 0.0449(8) 0.0008(5) 0.0034(5) -0.0021(6)
    C4 0.0303(6) 0.0362(7) 0.0352(7) -0.0009(5) 0.0013(5) -0.0008(5)
    C5 0.0375(7) 0.0475(8) 0.0367(7) 0.0044(6) 0.0044(5) -0.0014(6)
    C6 0.0445(7) 0.0421(8) 0.0459(8) 0.0049(6) -0.0105(6) -0.0102(6)
    C7 0.0607(10) 0.0490(9) 0.0705(12) 0.0145(8) -0.0175(8) -0.0182(8)
    C8 0.0816(13) 0.0407(9) 0.0842(14) 0.0108(8) -0.0357(11) -0.0102(9)
    C9 0.0842(13) 0.0419(9) 0.0646(11) -0.0123(8) -0.0285(10) 0.0087(8)
    C10 0.0588(9) 0.0441(8) 0.0440(8) -0.0119(7) -0.0114(7) 0.0008(6)
    C11 0.0410(7) 0.0357(7) 0.0369(7) -0.0036(5) -0.0096(5) -0.0045(5)
    C12 0.0335(6) 0.0364(7) 0.0319(7) -0.0044(5) 0.0026(5) -0.0044(5)
    C13 0.0317(6) 0.0327(6) 0.0436(8) 0.0012(5) -0.0033(5) -0.0023(5)
    C14 0.0550(9) 0.0426(8) 0.0505(9) -0.0078(6) -0.0114(7) -0.0055(7)
    C15 0.0734(11) 0.0560(10) 0.0427(9) 0.0043(8) -0.0094(8) -0.0016(7)
    C16 0.0571(9) 0.0445(9) 0.0544(10) 0.0041(7) 0.0048(7) 0.0118(7)
    C17 0.0491(8) 0.0374(8) 0.0730(12) -0.0097(6) -0.0068(8) 0.0034(7)
    C18 0.0488(8) 0.0376(7) 0.0502(9) -0.0050(6) -0.0110(6) -0.0039(6)
    C19 0.0357(7) 0.0492(8) 0.0560(9) -0.0088(6) 0.0068(6) -0.0059(7)
    C20 0.0356(6) 0.0371(7) 0.0452(8) -0.0037(5) -0.0020(6) 0.0007(6)
    C21 0.0921(15) 0.122(2) 0.0567(12) -0.0647(15) -0.0106(11) -0.0160(12)
    N1 0.0288(5) 0.0415(6) 0.0416(6) -0.0025(4) 0.0015(4) -0.0022(5)
    O1 0.0496(6) 0.0525(6) 0.0521(7) 0.0144(5) 0.0101(5) -0.0058(5)
    O2 0.0680(8) 0.1103(11) 0.0448(7) -0.0518(8) 0.0016(6) -0.0162(7)
    O3 0.0368(6) 0.0932(10) 0.0680(8) -0.0181(6) 0.0043(5) -0.0116(7)
_geom_special_details
;
 All esds (except the esd in the dihedral angle between two l.s. planes)
 are estimated using the full covariance matrix.  The cell esds are taken
 into account individually in the estimation of esds in distances, angles
 and torsion angles; correlations between esds in cell parameters are only
 used when they are defined by crystal symmetry.  An approximate (isotropic)
 treatment of cell esds is used for estimating esds involving l.s. planes.
;
loop_
    _geom_bond_atom_site_label_1
    _geom_bond_atom_site_label_2
    _geom_bond_site_symmetry_2
    _geom_bond_distance
    _geom_bond_publ_flag
    C2 N1 . 1.4593(19) n
    C2 C3 . 1.532(2) ?
    C2 H2A . 0.9700 ?
    C2 H2B . 0.9700 ?
    C3 C13 . 1.5083(19) ?
    C3 C4 . 1.5657(17) ?
    C3 H3 . 0.9800 ?
    C4 C20 . 1.5058(19) ?
    C4 C5 . 1.5211(19) ?
    C4 C12 . 1.5298(17) ?
    C5 O1 . 1.4326(16) n
    C5 H5A . 0.9700 ?
    C5 H5B . 0.9700 ?
    C6 O1 . 1.3542(19) n
    C6 C7 . 1.389(2) ?
    C6 C11 . 1.394(2) ?
    C7 C8 . 1.364(3) ?
    C7 H7 . 0.9300 ?
    C8 C9 . 1.379(3) ?
    C8 H8 . 0.9300 ?
    C9 C10 . 1.388(2) ?
    C9 H9 . 0.9300 ?
    C10 C11 . 1.386(2) ?
    C10 H10 . 0.9300 ?
    C11 C12 . 1.5020(18) ?
    C12 N1 . 1.4672(17) n
    C12 H12 . 0.9800 ?
    C13 C14 . 1.380(2) ?
    C13 C18 . 1.382(2) ?
    C14 C15 . 1.377(2) ?
    C14 H14 . 0.9300 ?
    C15 C16 . 1.371(3) ?
    C15 H15 . 0.9300 ?
    C16 C17 . 1.358(3) ?
    C16 H16 . 0.9300 ?
    C17 C18 . 1.380(2) ?
    C17 H17 . 0.9300 ?
    C18 H18 . 0.9300 ?
    C19 N1 . 1.4464(17) n
    C19 H19A . 0.9600 ?
    C19 H19B . 0.9600 ?
    C19 H19C . 0.9600 ?
    C20 O3 . 1.1901(17) n
    C20 O2 . 1.3215(19) n
    C21 O2 . 1.442(2) n
    C21 H21A . 0.9600 ?
    C21 H21B . 0.9600 ?
    C21 H21C . 0.9600 ?
loop_
    _geom_angle_atom_site_label_1
    _geom_angle_atom_site_label_2
    _geom_angle_atom_site_label_3
    _geom_angle_site_symmetry_1
    _geom_angle_site_symmetry_3
    _geom_angle
    _geom_angle_publ_flag
    N1 C2 C3 . . 106.72(11) n
    N1 C2 H2A . . 110.4 ?
    C3 C2 H2A . . 110.4 ?
    N1 C2 H2B . . 110.4 ?
    C3 C2 H2B . . 110.4 ?
    H2A C2 H2B . . 108.6 ?
    C13 C3 C2 . . 118.02(13) ?
    C13 C3 C4 . . 114.69(10) ?
    C2 C3 C4 . . 103.54(11) ?
    C13 C3 H3 . . 106.6 ?
    C2 C3 H3 . . 106.6 ?
    C4 C3 H3 . . 106.6 ?
    C20 C4 C5 . . 109.80(11) ?
    C20 C4 C12 . . 115.64(11) ?
    C5 C4 C12 . . 108.18(11) ?
    C20 C4 C3 . . 109.63(11) ?
    C5 C4 C3 . . 112.03(11) ?
    C12 C4 C3 . . 101.36(10) ?
    O1 C5 C4 . . 111.89(11) n
    O1 C5 H5A . . 109.2 ?
    C4 C5 H5A . . 109.2 ?
    O1 C5 H5B . . 109.2 ?
    C4 C5 H5B . . 109.2 ?
    H5A C5 H5B . . 107.9 ?
    O1 C6 C7 . . 115.99(14) n
    O1 C6 C11 . . 123.19(12) n
    C7 C6 C11 . . 120.76(15) ?
    C8 C7 C6 . . 119.85(17) ?
    C8 C7 H7 . . 120.1 ?
    C6 C7 H7 . . 120.1 ?
    C7 C8 C9 . . 120.78(16) ?
    C7 C8 H8 . . 119.6 ?
    C9 C8 H8 . . 119.6 ?
    C8 C9 C10 . . 119.33(17) ?
    C8 C9 H9 . . 120.3 ?
    C10 C9 H9 . . 120.3 ?
    C11 C10 C9 . . 121.17(17) ?
    C11 C10 H10 . . 119.4 ?
    C9 C10 H10 . . 119.4 ?
    C10 C11 C6 . . 118.09(14) ?
    C10 C11 C12 . . 121.91(13) ?
    C6 C11 C12 . . 119.97(12) ?
    N1 C12 C11 . . 113.14(11) n
    N1 C12 C4 . . 101.59(10) n
    C11 C12 C4 . . 111.76(10) ?
    N1 C12 H12 . . 110.0 ?
    C11 C12 H12 . . 110.0 ?
    C4 C12 H12 . . 110.0 ?
    C14 C13 C18 . . 117.52(13) ?
    C14 C13 C3 . . 123.24(13) ?
    C18 C13 C3 . . 119.23(13) ?
    C15 C14 C13 . . 120.87(15) ?
    C15 C14 H14 . . 119.6 ?
    C13 C14 H14 . . 119.6 ?
    C16 C15 C14 . . 120.52(16) ?
    C16 C15 H15 . . 119.7 ?
    C14 C15 H15 . . 119.7 ?
    C17 C16 C15 . . 119.55(15) ?
    C17 C16 H16 . . 120.2 ?
    C15 C16 H16 . . 120.2 ?
    C16 C17 C18 . . 120.03(15) ?
    C16 C17 H17 . . 120.0 ?
    C18 C17 H17 . . 120.0 ?
    C17 C18 C13 . . 121.50(15) ?
    C17 C18 H18 . . 119.3 ?
    C13 C18 H18 . . 119.3 ?
    N1 C19 H19A . . 109.5 ?
    N1 C19 H19B . . 109.5 ?
    H19A C19 H19B . . 109.5 ?
    N1 C19 H19C . . 109.5 ?
    H19A C19 H19C . . 109.5 ?
    H19B C19 H19C . . 109.5 ?
    O3 C20 O2 . . 122.50(14) n
    O3 C20 C4 . . 124.50(14) n
    O2 C20 C4 . . 112.91(11) n
    O2 C21 H21A . . 109.5 ?
    O2 C21 H21B . . 109.5 ?
    H21A C21 H21B . . 109.5 ?
    O2 C21 H21C . . 109.5 ?
    H21A C21 H21C . . 109.5 ?
    H21B C21 H21C . . 109.5 ?
    C19 N1 C2 . . 111.63(11) n
    C19 N1 C12 . . 114.08(11) n
    C2 N1 C12 . . 105.98(11) n
    C6 O1 C5 . . 117.33(11) n
    C20 O2 C21 . . 115.98(14) n
loop_
    _geom_torsion_atom_site_label_1
    _geom_torsion_atom_site_label_2
    _geom_torsion_atom_site_label_3
    _geom_torsion_atom_site_label_4
    _geom_torsion_site_symmetry_1
    _geom_torsion_site_symmetry_2
    _geom_torsion_site_symmetry_3
    _geom_torsion_site_symmetry_4
    _geom_torsion
    _geom_torsion_publ_flag
    N1 C2 C3 C13 . . . . -129.88(13) ?
    N1 C2 C3 C4 . . . . -1.93(17) ?
    C13 C3 C4 C20 . . . . -79.76(15) ?
    C2 C3 C4 C20 . . . . 150.25(13) ?
    C13 C3 C4 C5 . . . . 42.41(16) ?
    C2 C3 C4 C5 . . . . -87.58(14) ?
    C13 C3 C4 C12 . . . . 157.53(12) ?
    C2 C3 C4 C12 . . . . 27.54(14) ?
    C20 C4 C5 O1 . . . . -67.14(15) ?
    C12 C4 C5 O1 . . . . 59.90(14) ?
    C3 C4 C5 O1 . . . . 170.79(11) ?
    O1 C6 C7 C8 . . . . -177.44(15) ?
    C11 C6 C7 C8 . . . . -0.4(2) ?
    C6 C7 C8 C9 . . . . 1.0(3) ?
    C7 C8 C9 C10 . . . . -0.4(3) ?
    C8 C9 C10 C11 . . . . -0.9(3) ?
    C9 C10 C11 C6 . . . . 1.6(2) ?
    C9 C10 C11 C12 . . . . 179.79(14) ?
    O1 C6 C11 C10 . . . . 175.95(13) ?
    C7 C6 C11 C10 . . . . -0.9(2) ?
    O1 C6 C11 C12 . . . . -2.3(2) ?
    C7 C6 C11 C12 . . . . -179.18(13) ?
    C10 C11 C12 N1 . . . . 87.51(16) ?
    C6 C11 C12 N1 . . . . -94.28(15) ?
    C10 C11 C12 C4 . . . . -158.54(13) ?
    C6 C11 C12 C4 . . . . 19.67(18) ?
    C20 C4 C12 N1 . . . . -161.84(11) ?
    C5 C4 C12 N1 . . . . 74.57(12) ?
    C3 C4 C12 N1 . . . . -43.38(12) ?
    C20 C4 C12 C11 . . . . 77.23(14) ?
    C5 C4 C12 C11 . . . . -46.35(14) ?
    C3 C4 C12 C11 . . . . -164.30(11) ?
    C2 C3 C13 C14 . . . . 33.72(19) ?
    C4 C3 C13 C14 . . . . -88.74(16) ?
    C2 C3 C13 C18 . . . . -147.30(14) ?
    C4 C3 C13 C18 . . . . 90.25(16) ?
    C18 C13 C14 C15 . . . . -0.4(2) ?
    C3 C13 C14 C15 . . . . 178.62(14) ?
    C13 C14 C15 C16 . . . . -0.4(3) ?
    C14 C15 C16 C17 . . . . 0.4(3) ?
    C15 C16 C17 C18 . . . . 0.4(3) ?
    C16 C17 C18 C13 . . . . -1.1(2) ?
    C14 C13 C18 C17 . . . . 1.1(2) ?
    C3 C13 C18 C17 . . . . -177.91(13) ?
    C5 C4 C20 O3 . . . . -28.52(19) ?
    C12 C4 C20 O3 . . . . -151.25(15) ?
    C3 C4 C20 O3 . . . . 94.97(17) ?
    C5 C4 C20 O2 . . . . 154.86(13) ?
    C12 C4 C20 O2 . . . . 32.13(17) ?
    C3 C4 C20 O2 . . . . -81.65(15) ?
    C3 C2 N1 C19 . . . . -150.89(14) ?
    C3 C2 N1 C12 . . . . -26.14(16) ?
    C11 C12 N1 C19 . . . . -72.87(15) ?
    C4 C12 N1 C19 . . . . 167.17(11) ?
    C11 C12 N1 C2 . . . . 163.91(12) ?
    C4 C12 N1 C2 . . . . 43.96(13) ?
    C7 C6 O1 C5 . . . . -168.00(14) ?
    C11 C6 O1 C5 . . . . 15.0(2) ?
    C4 C5 O1 C6 . . . . -44.61(17) ?
    O3 C20 O2 C21 . . . . -0.8(3) ?
    C4 C20 O2 C21 . . . . 175.94(17) ?
loop_
    _geom_hbond_atom_site_label_D
    _geom_hbond_atom_site_label_H
    _geom_hbond_atom_site_label_A
    _geom_hbond_site_symmetry_A
    _geom_hbond_distance_DH
    _geom_hbond_distance_HA
    _geom_hbond_distance_DA
    _geom_hbond_angle_DHA
    _geom_hbond_publ_flag
    C5 H5B N1 . 0.97 2.55 2.887(2) 100 yes
    C12 H12 O2 . 0.98 2.43 2.781(2) 101 yes
data_global
_journal_date_recd_electronic     2008-02-16
_journal_date_accepted     2008-02-24
_journal_name_full     'Acta Crystallographica, Section E'
_journal_year     2008
_journal_volume     64
_journal_issue      4
_journal_page_first     o649
_journal_page_last     o649
_journal_paper_category     QO
_journal_coeditor_code     BT2680
_publ_contact_author_name     'Dr. L. Sudha'
_publ_contact_author_address
;
Department of Physics
  SRM University
  Ramapuram Campus
  Chennai - 600 089
  India
;
_publ_contact_author_email     sudharose18@gmail.com
_publ_contact_author_fax     '91 44 24911709'
_publ_contact_author_phone     '91 44 24911709'
_publ_section_title
;
(3a<i>S</i>,9b<i>R</i>)-Methyl 1-methyl-3-phenyl-1,2,3,3a,4,9
b-hexahydrochromeno[4,3-<i>b</i>]pyrrole-3a-carboxylate
;
loop_
    _publ_author_name
    _publ_author_address
    'S. Nirmala'
;
 Department of Physics
  Easwari Engineering College
  Ramapuram
  Chennai 600 089, India
;
    'E. Theboral Sugi Kamala'
;
 Department of Physics
  Easwari Engineering College
  Ramapuram
  Chennai 600 089, India
;
    'L. Sudha'
; Department of Physics
  SRM University
  Ramapuram Campus
  Chennai 600 089
  India
;
    'E. Ramesh'
; Department of Organic Chemistry
  University of Madras
  Guindy Campus
  Chennai 600 025, India
;
    'R. Raghunathan'
; Department of Organic Chemistry
  University of Madras
  Guindy Campus
  Chennai 600 025, India
;
