# Supplementary material for: (3aS,9bR)-Methyl 1-methyl-3-phenyl-1,2,3,3a,4,9b-hexa­hydro­chromeno[4,3-b]pyrrole-3a-carboxyl­ate
Source: Acta Crystallogr Sect E Struct Rep Online. 2008 Mar 5;64(Pt 4):o649. doi: 10.1107/S1600536808005199 (PMC2961011; doi:10.1107/S1600536808005199)
Supplement: Supplementary file 2 [file e-64-0o649-Isup2.hkl]

#
# h,k,l, Fc-squared, Fo-squared, sigma(Fo-squared) and status flag
#
data_I
_shelx_title ' new in P -1'
_shelx_refln_list_code          4
_shelx_F_calc_maximum       89.81
_exptl_crystal_F_000       344.00
_reflns_d_resolution_high  0.7465
 
loop_
 _symmetry_equiv_pos_as_xyz
 'x, y, z'
 '-x, -y, -z'
 
_cell_length_a     7.9557
_cell_length_b    10.2575
_cell_length_c    10.2993
_cell_angle_alpha  79.626
_cell_angle_beta   87.361
_cell_angle_gamma  88.744
 
_shelx_F_squared_multiplier     1.000
 
loop_
 _refln_index_h
 _refln_index_k
 _refln_index_l
 _refln_F_squared_calc
 _refln_F_squared_meas
 _refln_F_squared_sigma
 _refln_observed_status
   1   0   0      385.56      407.11      7.08 o
   2   0   0     2095.28     2110.74     21.48 o
   3   0   0       38.29       48.67      0.63 o
   4   0   0      218.50      223.36      2.54 o
   5   0   0      369.36      386.27      4.34 o
   6   0   0        0.19       -0.04      0.23 o
   7   0   0      111.94      102.57      1.80 o
   8   0   0        0.96        0.67      0.42 o
   9   0   0        1.50        1.27      0.43 o
  10   0   0        6.82        9.45      0.77 o
 -10   1   0       10.16       11.58      1.71 o
  -9   1   0        0.12        0.36      0.43 o
  -8   1   0       92.27       87.90      1.58 o
  -7   1   0       95.41       92.68      1.50 o
  -6   1   0       14.19       11.55      0.44 o
  -5   1   0       40.79       41.04      0.58 o
  -4   1   0      113.56      123.78      1.69 o
  -3   1   0      149.58      144.12      2.93 o
  -2   1   0      636.80      656.75     21.27 o
  -1   1   0      189.55      178.39      2.94 o
   1   1   0        9.34        9.88      0.23 o
   2   1   0      153.60      160.82      1.69 o
   3   1   0       10.18        7.31      0.29 o
   4   1   0       26.89       21.70      0.42 o
   5   1   0       58.65       58.61      1.01 o
   6   1   0       35.46       38.36      0.97 o
   7   1   0      141.55      133.23      2.31 o
   8   1   0        0.00        0.52      0.42 o
   9   1   0       12.91       17.28      1.34 o
  10   1   0        2.21        2.87      0.54 o
 -10   2   0        0.65        0.76      0.94 o
  -9   2   0        9.99        7.65      0.51 o
  -8   2   0       39.67       38.16      1.17 o
  -7   2   0       19.97       19.59      0.89 o
  -6   2   0        4.71        6.38      0.23 o
  -5   2   0      183.43      185.97      2.82 o
  -4   2   0      259.08      263.75      4.59 o
  -3   2   0       65.15       66.38      1.28 o
  -2   2   0     7020.23     6785.25    126.30 o
  -1   2   0      578.49      551.82      5.31 o
   0   2   0       16.65       15.44      0.29 o
   1   2   0        6.70        7.42      0.25 o
   2   2   0        0.01        0.65      0.42 o
   3   2   0     1357.07     1424.00     15.21 o
   4   2   0      254.96      302.07      3.70 o
   5   2   0       50.67       44.27      0.90 o
   6   2   0      112.84      113.95      1.90 o
   7   2   0       46.36       45.75      1.18 o
   8   2   0        7.33        8.61      0.83 o
   9   2   0        1.51        3.21      0.58 o
  10   2   0        2.09        2.33      0.76 o
 -10   3   0        1.45        1.55      0.60 o
  -9   3   0        0.04        0.53      0.72 o
  -8   3   0        0.07        0.11      0.39 o
  -7   3   0       12.59       10.44      0.49 o
  -6   3   0        5.83        5.91      0.22 o
  -5   3   0       55.41       53.36      0.82 o
  -4   3   0      628.03      694.23      7.63 o
  -3   3   0      602.10      606.72      6.19 o
  -2   3   0      728.72      720.79      7.34 o
  -1   3   0     1523.24     1559.36     15.74 o
   0   3   0      323.76      302.06      3.39 o
   1   3   0      651.79      645.86      6.65 o
   2   3   0       21.56       17.28      0.44 o
   3   3   0      131.47      158.89      1.94 o
   4   3   0       17.09       17.05      0.53 o
   5   3   0      133.12      120.93      1.74 o
   6   3   0       72.57       73.88      1.61 o
   7   3   0       17.08       14.35      0.78 o
   8   3   0        0.59        1.04      0.53 o
   9   3   0        2.08        1.89      0.57 o
  10   3   0       17.19       17.77      0.98 o
 -10   4   0        1.93        1.92      1.46 o
  -9   4   0       36.71       31.61      3.19 o
  -8   4   0       19.45       16.13      2.06 o
  -7   4   0       29.49       27.01      0.71 o
  -6   4   0      639.81      618.52      7.44 o
  -5   4   0        8.12        8.07      0.26 o
  -4   4   0      134.55      115.12      1.32 o
  -3   4   0        2.94        1.46      0.19 o
  -2   4   0     2507.35     2626.28     26.44 o
  -1   4   0       90.31       96.41      1.34 o
   0   4   0        5.47        4.20      0.33 o
   1   4   0       33.60       28.59      0.60 o
   2   4   0       75.04       66.20      0.94 o
   3   4   0       45.95       52.14      0.83 o
   4   4   0        0.06        0.79      0.35 o
   5   4   0       56.99       54.47      1.08 o
   6   4   0       33.32       30.13      0.86 o
   7   4   0       18.86       22.32      0.97 o
   8   4   0        0.58        0.63      0.56 o
   9   4   0       11.06       13.19      1.15 o
  10   4   0        0.11       -0.07      0.89 o
  -9   5   0       30.63       32.47      3.29 o
  -8   5   0       10.88        9.62      0.62 o
  -7   5   0        2.54        3.49      0.31 o
  -6   5   0       22.87       20.43      0.57 o
  -5   5   0        0.00       -0.20      0.20 o
  -4   5   0        6.66        6.14      0.37 o
  -3   5   0      231.59      235.84      2.43 o
  -2   5   0     1029.95     1058.44     10.82 o
  -1   5   0      114.38      143.10      1.93 o
   0   5   0      184.76      169.46      2.26 o
   1   5   0        0.37        0.06      0.23 o
   2   5   0        0.32        0.92      0.25 o
   3   5   0       51.95       67.23      1.06 o
   4   5   0       51.92       43.83      1.01 o
   5   5   0      452.55      415.53      5.25 o
   6   5   0        1.16        1.70      0.63 o
   7   5   0       10.31        9.62      0.85 o
   8   5   0        0.08       -0.90      0.90 o
   9   5   0       36.98       39.08      1.74 o
  -9   6   0        0.57        0.46      0.73 o
  -8   6   0        1.44        1.66      0.37 o
  -7   6   0        0.89        0.24      0.29 o
  -6   6   0       30.42       26.00      0.75 o
  -5   6   0       61.74       60.97      1.18 o
  -4   6   0        7.22        5.96      0.43 o
  -3   6   0        6.66        8.07      0.32 o
  -2   6   0       10.20       11.90      0.40 o
  -1   6   0       44.54       52.74      0.92 o
   0   6   0      323.94      326.77      3.57 o
   1   6   0       11.04       18.42      0.57 o
   2   6   0        1.29        0.14      0.37 o
   3   6   0       41.72       41.29      0.92 o
   4   6   0       18.72       21.40      0.92 o
   5   6   0      197.28      198.69      3.12 o
   6   6   0       78.29       75.73      1.66 o
   7   6   0       17.63       16.57      1.30 o
   8   6   0       20.37       19.16      1.42 o
   9   6   0        4.27        7.32      1.27 o
  -9   7   0        9.96        7.64      1.24 o
  -8   7   0        3.63        3.66      0.49 o
  -7   7   0        7.72        7.20      0.56 o
  -6   7   0       10.34       10.68      0.56 o
  -5   7   0       16.13       15.97      0.65 o
  -4   7   0       31.95       28.50      0.85 o
  -3   7   0        0.13        0.06      0.27 o
  -2   7   0        3.11        1.41      0.32 o
  -1   7   0       53.60       48.35      0.89 o
   0   7   0        1.56        1.44      0.38 o
   1   7   0        1.13        1.30      0.40 o
   2   7   0        0.58        0.22      0.47 o
   3   7   0       26.56       27.83      0.91 o
   4   7   0        0.30       -0.30      0.62 o
   5   7   0       63.02       52.16      1.44 o
   6   7   0       13.32       13.00      1.46 o
   7   7   0       16.90       17.49      1.45 o
   8   7   0        0.59       -0.70      1.10 o
   9   7   0        1.50        0.52      1.22 o
  -8   8   0       15.20       16.27      0.82 o
  -7   8   0        0.03        0.15      0.38 o
  -6   8   0        0.09       -0.17      0.37 o
  -5   8   0        6.93        7.32      0.58 o
  -4   8   0        5.04        2.98      0.50 o
  -3   8   0       50.89       44.62      1.17 o
  -2   8   0        5.02        4.32      0.40 o
  -1   8   0      105.15      100.83      1.82 o
   0   8   0        1.57        1.12      0.44 o
   1   8   0        3.18        3.43      0.73 o
   2   8   0        9.25       10.62      0.73 o
   3   8   0       55.22       55.15      1.80 o
   4   8   0        0.98        1.75      0.85 o
   5   8   0       69.22       65.50      1.92 o
   6   8   0        0.12       -0.31      0.99 o
   7   8   0        0.37        1.38      1.38 o
   8   8   0        8.27        5.77      1.66 o
  -7   9   0        3.99        5.11      0.74 o
  -6   9   0        3.08        3.90      0.56 o
  -5   9   0        0.19        0.34      0.46 o
  -4   9   0        2.33        2.35      0.53 o
  -3   9   0       92.03       69.19      1.60 o
  -2   9   0        4.71        6.04      0.60 o
  -1   9   0       20.00       15.56      0.72 o
   0   9   0        0.89        1.20      0.54 o
   1   9   0      252.85      239.33      3.40 o
   2   9   0       14.45       14.73      1.10 o
   3   9   0      235.81      237.60      4.45 o
   4   9   0        0.89        1.45      1.04 o
   5   9   0       14.68       14.57      1.19 o
   6   9   0       31.69       36.20      2.80 o
   7   9   0        7.39        7.95      1.71 o
   8   9   0       10.05        9.06      1.91 o
  -7  10   0        7.06        9.26      1.07 o
  -6  10   0        0.34        0.60      0.52 o
  -5  10   0        0.00        0.52      0.48 o
  -4  10   0        4.97        4.43      0.67 o
  -3  10   0       10.41        8.94      0.92 o
  -2  10   0       13.65       14.24      1.07 o
  -1  10   0       99.93      103.42      1.93 o
   0  10   0       15.76       14.13      0.96 o
   1  10   0       40.84       36.41      1.49 o
   2  10   0       16.52       17.35      1.70 o
   3  10   0       24.89       25.24      1.44 o
   4  10   0        0.86       -0.02      0.98 o
   5  10   0       10.08       14.48      1.31 o
   6  10   0        0.00       -0.53      1.32 o
   7  10   0       16.95       18.50      2.28 o
  -6  11   0        2.14        1.47      1.28 o
  -5  11   0        0.42        1.01      0.73 o
  -4  11   0        2.37        1.44      0.77 o
  -3  11   0       19.20       17.89      1.22 o
  -2  11   0        6.91        9.87      1.46 o
  -1  11   0       45.39       46.10      1.52 o
   0  11   0       28.18       27.40      1.39 o
   1  11   0        2.44        1.08      0.96 o
   2  11   0        0.01        0.93      1.04 o
   3  11   0        6.56        8.74      1.30 o
   4  11   0       26.59       30.50      1.91 o
   5  11   0        0.11       -0.13      1.23 o
   6  11   0        0.30       -1.31      1.50 o
  -4  12   0        5.73        3.24      0.96 o
  -3  12   0       10.06       10.46      1.16 o
  -2  12   0        0.88        0.61      0.89 o
  -1  12   0        5.57        7.63      1.33 o
   0  12   0        0.08       -0.45      1.20 o
   1  12   0        0.00        1.18      1.11 o
   2  12   0        8.79       10.04      1.34 o
   3  12   0       24.75       31.39      1.77 o
   4  12   0        3.16        3.80      1.35 o
  -2  13   0        7.14        6.30      1.29 o
  -1  13   0        1.32        1.37      1.18 o
   0  13   0        0.01       -0.97      0.97 o
   1  13   0        2.04        2.85      1.57 o
   2  13   0        0.55       -0.66      1.27 o
  -2 -13   1        1.99        2.98      1.43 o
  -1 -13   1       20.20       25.74      2.11 o
   0 -13   1       26.53       26.75      2.47 o
   1 -13   1        1.49       -0.98      1.09 o
   2 -13   1        5.20        3.02      1.61 o
  -4 -12   1        0.36       -0.44      1.32 o
  -3 -12   1        3.97        3.05      1.30 o
  -2 -12   1       13.33       11.93      1.81 o
  -1 -12   1        1.07        2.21      1.19 o
   0 -12   1       14.68       14.12      1.56 o
   1 -12   1       37.66       42.56      2.14 o
   2 -12   1        0.37       -0.78      0.89 o
   3 -12   1       28.79       25.56      1.52 o
   4 -12   1       21.06       23.01      1.43 o
  -5 -11   1       11.27       11.98      1.77 o
  -4 -11   1        8.63       11.69      1.38 o
  -3 -11   1       12.19       18.82      1.42 o
  -2 -11   1        2.65        2.72      1.08 o
  -1 -11   1       13.00       11.36      1.19 o
   0 -11   1        6.64        5.67      1.05 o
   1 -11   1       23.61       22.02      1.33 o
   2 -11   1        0.18        0.62      0.73 o
   3 -11   1        8.90       11.00      1.10 o
   4 -11   1       17.84       17.83      1.21 o
   5 -11   1        0.06       -0.68      0.68 o
  -6 -10   1        3.09        4.16      1.42 o
  -5 -10   1       21.44       24.27      1.53 o
  -4 -10   1       14.13       14.75      1.30 o
  -3 -10   1        3.26        0.12      1.01 o
  -2 -10   1        1.82        2.67      1.01 o
  -1 -10   1      116.24      119.85      3.10 o
   0 -10   1        0.06       -0.29      0.89 o
   1 -10   1      117.70      106.70      2.41 o
   2 -10   1       12.43       19.61      1.20 o
   3 -10   1        4.27        5.35      0.84 o
   4 -10   1        1.16        0.86      0.95 o
   5 -10   1        1.29        0.63      0.54 o
   6 -10   1        3.54        3.92      0.62 o
  -7  -9   1       20.35       20.45      2.15 o
  -6  -9   1       24.82       24.50      1.66 o
  -5  -9   1        1.83        0.47      1.01 o
  -4  -9   1       25.49       21.74      1.30 o
  -3  -9   1        6.45        8.83      1.07 o
  -2  -9   1      319.18      298.81      5.03 o
  -1  -9   1      141.94      139.94      2.83 o
   0  -9   1        0.68        1.19      0.65 o
   1  -9   1        1.69        2.10      0.66 o
   2  -9   1      134.44      117.96      2.23 o
   3  -9   1        1.62        2.50      0.57 o
   4  -9   1        0.54        1.01      0.52 o
   5  -9   1       39.25       39.84      1.20 o
   6  -9   1        1.02        0.79      0.49 o
   7  -9   1        0.47        0.77      0.49 o
  -8  -8   1       41.04       54.18      2.78 o
  -7  -8   1        6.47        7.14      3.65 o
  -6  -8   1        2.82        3.19      1.13 o
  -5  -8   1       42.33       40.55      1.96 o
  -4  -8   1        1.74        1.79      0.86 o
  -3  -8   1      170.05      165.35      3.14 o
  -2  -8   1      542.49      507.70      7.77 o
  -1  -8   1      135.00      139.19      2.42 o
   0  -8   1      102.04      112.54      2.59 o
   1  -8   1       11.17        9.17      0.60 o
   2  -8   1       29.62       25.88      0.75 o
   3  -8   1       21.87       16.70      1.06 o
   4  -8   1        0.17        0.19      0.65 o
   5  -8   1        4.95        2.23      0.65 o
   6  -8   1        3.47        4.68      0.65 o
   7  -8   1       10.94       11.68      0.66 o
   8  -8   1        1.92        2.93      0.59 o
  -8  -7   1        0.65        0.70      1.35 o
  -7  -7   1        5.16        6.98      1.22 o
  -6  -7   1        3.90        2.80      0.90 o
  -5  -7   1       28.81       26.64      1.07 o
  -4  -7   1       11.19       11.87      0.82 o
  -3  -7   1       72.11       69.89      1.57 o
  -2  -7   1       10.76        9.15      0.66 o
  -1  -7   1      156.89      161.08      2.40 o
   0  -7   1      163.14      146.17      3.34 o
   1  -7   1        3.38        2.56      0.45 o
   2  -7   1       94.66       91.04      1.43 o
   3  -7   1        6.78        8.45      0.45 o
   4  -7   1       20.64       22.20      0.79 o
   5  -7   1       14.43       16.35      0.69 o
   6  -7   1        4.12        3.52      0.44 o
   7  -7   1        0.62        0.36      0.46 o
   8  -7   1        0.53        0.87      0.47 o
  -9  -6   1        8.98        7.56      1.24 o
  -8  -6   1        1.33        1.07      1.04 o
  -7  -6   1       52.89       55.61      3.55 o
  -6  -6   1        3.45        1.20      0.79 o
  -5  -6   1      295.75      280.42      4.15 o
  -4  -6   1       91.42       87.60      1.59 o
  -3  -6   1       13.68       18.12      0.75 o
  -2  -6   1      247.04      238.28      3.37 o
  -1  -6   1       19.22       22.26      0.72 o
   0  -6   1        1.66        0.84      0.38 o
   1  -6   1      147.99      144.23      2.05 o
   2  -6   1      482.95      493.12      5.66 o
   3  -6   1       36.32       33.42      1.30 o
   4  -6   1        4.79        4.49      0.48 o
   5  -6   1       11.99       10.61      0.59 o
   6  -6   1       11.46       11.24      0.54 o
   7  -6   1        0.16        0.26      0.32 o
   8  -6   1        0.13        0.35      0.35 o
   9  -6   1       21.41       22.19      1.49 o
  -9  -5   1        8.54        7.26      1.15 o
  -8  -5   1       23.32       23.14      1.41 o
  -7  -5   1        0.03       -0.82      0.82 o
  -6  -5   1      106.27       84.30      1.92 o
  -5  -5   1        6.76        5.95      0.55 o
  -4  -5   1      139.01      147.47      2.19 o
  -3  -5   1        2.72        2.01      0.51 o
  -2  -5   1        4.93        3.71      0.46 o
  -1  -5   1      136.78      117.02      2.86 o
   0  -5   1      201.41      182.09      2.43 o
   1  -5   1      208.32      219.64      2.84 o
   2  -5   1       97.61       94.45      1.31 o
   3  -5   1       45.13       46.63      0.87 o
   4  -5   1       65.45       66.96      1.20 o
   5  -5   1       12.83       11.81      0.99 o
   6  -5   1        7.28        8.65      0.44 o
   7  -5   1       10.60       12.43      0.50 o
   8  -5   1       17.55       20.04      0.73 o
   9  -5   1       18.95       19.59      0.97 o
 -10  -4   1        7.64        9.15      1.15 o
  -9  -4   1        0.91        0.70      0.90 o
  -8  -4   1       62.39       58.25      1.61 o
  -7  -4   1        9.91       10.61      0.79 o
  -6  -4   1        1.05        2.07      0.49 o
  -5  -4   1        0.78        1.42      0.42 o
  -4  -4   1        4.94        8.98      0.74 o
  -3  -4   1     1027.85     1043.60     12.29 o
  -2  -4   1        3.23        3.14      0.28 o
  -1  -4   1      245.34      246.40      3.14 o
   0  -4   1      327.97      330.02      4.07 o
   1  -4   1     2397.10     2516.14     29.00 o
   2  -4   1      163.31      151.64      1.86 o
   3  -4   1      364.44      411.00      4.30 o
   4  -4   1      126.83      131.09      1.78 o
   5  -4   1        7.12        7.92      0.30 o
   6  -4   1       15.19       19.48      0.91 o
   7  -4   1      246.24      254.01      4.25 o
   8  -4   1        0.45        0.89      0.33 o
   9  -4   1       16.72       14.37      0.83 o
  10  -4   1        0.05        0.07      0.57 o
 -10  -3   1       14.85       17.93      1.00 o
  -9  -3   1        0.58        0.05      0.56 o
  -8  -3   1        4.75        4.86      0.64 o
  -7  -3   1       47.32       48.01      1.30 o
  -6  -3   1       36.74       40.69      0.97 o
  -5  -3   1       29.37       32.07      0.76 o
  -4  -3   1       12.73       11.70      0.46 o
  -3  -3   1      883.71      928.40     10.90 o
  -2  -3   1      187.49      199.14      2.56 o
  -1  -3   1      202.20      203.42      2.39 o
   0  -3   1       24.99       26.40      0.54 o
   1  -3   1      458.27      487.36      5.76 o
   2  -3   1       35.66       35.40      0.53 o
   3  -3   1       61.45       72.38      1.97 o
   4  -3   1      293.54      295.10      3.35 o
   5  -3   1        7.59        6.09      0.30 o
   6  -3   1        6.09        6.32      0.28 o
   7  -3   1      169.36      163.78      2.43 o
   8  -3   1       22.25       22.20      0.61 o
   9  -3   1        0.25        0.34      0.34 o
  10  -3   1        1.61        1.44      0.61 o
 -10  -2   1        1.31       -0.01      0.56 o
  -9  -2   1        0.09       -0.45      0.45 o
  -8  -2   1        4.49        5.23      0.58 o
  -7  -2   1       89.78       82.69      1.70 o
  -6  -2   1        3.04        2.54      0.42 o
  -5  -2   1      260.03      247.26      3.44 o
  -4  -2   1       73.80       70.37      1.07 o
  -3  -2   1      407.67      431.26      5.16 o
  -2  -2   1       22.73       18.53      0.45 o
  -1  -2   1      497.61      454.72      5.39 o
   0  -2   1     5476.04     5402.99     62.29 o
   1  -2   1      377.67      391.70      4.05 o
   2  -2   1      405.11      428.00      4.41 o
   3  -2   1        0.02        0.51      0.13 o
   4  -2   1        9.43       15.62      0.32 o
   5  -2   1       33.64       31.12      0.50 o
   6  -2   1        0.49        2.17      0.39 o
   7  -2   1        0.20       -0.08      0.24 o
   8  -2   1       10.73       12.95      0.51 o
   9  -2   1        0.61        0.40      0.38 o
  10  -2   1        5.56        4.61      0.80 o
 -10  -1   1        1.23        0.84      0.51 o
  -9  -1   1        1.78        0.91      0.52 o
  -8  -1   1        1.19        2.11      0.46 o
  -7  -1   1      118.03      103.19      1.90 o
  -6  -1   1       46.83       45.42      0.90 o
  -5  -1   1      134.15      123.82      1.64 o
  -4  -1   1      195.10      189.01      2.02 o
  -3  -1   1        0.65        0.01      0.15 o
  -2  -1   1      415.26      404.91      4.40 o
  -1  -1   1        3.85        3.74      0.14 o
   0  -1   1       14.66       10.60      2.15 o
   1  -1   1      669.18      722.08      6.88 o
   2  -1   1     5660.53     5696.79     57.62 o
   3  -1   1       57.03       70.38      0.82 o
   4  -1   1        6.06        5.57      0.28 o
   5  -1   1        1.01        2.46      0.24 o
   6  -1   1        3.86        3.79      0.23 o
   7  -1   1      103.10      101.56      1.65 o
   8  -1   1        0.24        0.28      0.33 o
   9  -1   1        0.59        1.09      0.51 o
  10  -1   1        6.70        7.06      1.01 o
 -10   0   1        2.75        1.01      0.57 o
  -9   0   1        2.20        2.64      0.51 o
  -8   0   1        0.41        0.79      0.37 o
  -7   0   1        0.16       -0.05      0.31 o
  -6   0   1      109.71      115.45      1.54 o
  -5   0   1      386.91      410.40      4.49 o
  -4   0   1       26.83       23.40      0.39 o
  -3   0   1      240.39      244.81      3.29 o
  -2   0   1     3039.21     2815.77     61.32 o
  -1   0   1     4425.45     4204.78    108.11 o
   1   0   1      749.82      816.28      8.27 o
   2   0   1      823.92      810.88      8.22 o
   3   0   1       19.69       15.73      0.27 o
   4   0   1        7.76       10.09      0.76 o
   5   0   1       45.29       52.48      0.85 o
   6   0   1       40.92       39.20      0.99 o
   7   0   1       13.25       11.14      0.52 o
   8   0   1       82.83       79.20      1.56 o
   9   0   1       10.57       12.75      0.89 o
  10   0   1        1.73        0.88      0.59 o
 -10   1   1        0.56        1.36      0.74 o
  -9   1   1        0.64       -0.27      0.63 o
  -8   1   1        2.23        2.08      0.35 o
  -7   1   1        1.53        2.93      0.54 o
  -6   1   1       23.70       24.17      0.53 o
  -5   1   1       20.71       17.21      0.42 o
  -4   1   1      315.93      344.57      4.49 o
  -3   1   1       84.18      103.02      4.04 o
  -2   1   1      472.11      491.41     10.59 o
  -1   1   1     2920.76     2764.53     54.86 o
   0   1   1      228.86      104.47      3.28 o
   1   1   1     3239.37     3172.16     36.50 o
   2   1   1     2240.17     2325.02     24.67 o
   3   1   1      149.90      179.95      2.97 o
   4   1   1      203.05      186.89      2.34 o
   5   1   1      594.96      601.95      7.84 o
   6   1   1      154.08      161.93      2.37 o
   7   1   1      102.23       99.35      1.85 o
   8   1   1        0.30        0.63      0.44 o
   9   1   1       27.24       29.25      0.99 o
  10   1   1        0.71        0.42      0.50 o
 -10   2   1        3.34        2.55      0.66 o
  -9   2   1       22.92       19.26      0.70 o
  -8   2   1        5.03        4.96      0.61 o
  -7   2   1       27.77       26.42      0.70 o
  -6   2   1        4.73        3.88      1.04 o
  -5   2   1      109.30      110.06      4.83 o
  -4   2   1       37.62       25.44      1.72 o
  -3   2   1       20.58       16.95      1.27 o
  -2   2   1      985.35     1033.97     12.20 o
  -1   2   1     7340.10     7287.28    118.24 o
   0   2   1       41.72       41.91      0.57 o
   1   2   1     1818.48     1877.09     20.12 o
   2   2   1     1010.51      965.58     11.22 o
   3   2   1      284.05      298.96      3.64 o
   4   2   1      245.85      266.71      3.04 o
   5   2   1       86.96       86.31      1.34 o
   6   2   1        0.23        0.61      0.26 o
   7   2   1      268.96      246.24      4.00 o
   8   2   1        7.89        8.65      0.65 o
   9   2   1        0.78        0.47      0.59 o
  10   2   1        0.75        1.46      0.72 o
  -9   3   1        1.77        2.45      1.39 o
  -8   3   1       12.26       10.51      1.93 o
  -7   3   1       16.57       16.03      2.02 o
  -6   3   1       25.59       25.67      2.24 o
  -5   3   1       12.59       12.57      1.46 o
  -4   3   1      610.45      593.44     12.73 o
  -3   3   1      640.49      675.73      7.40 o
  -2   3   1       92.15      104.36      1.16 o
  -1   3   1       39.68       38.83      0.74 o
   0   3   1      438.92      439.34      5.21 o
   1   3   1        0.06        2.13      0.42 o
   2   3   1      247.95      259.80      3.01 o
   3   3   1       30.03       25.54      0.81 o
   4   3   1       39.41       43.08      0.76 o
   5   3   1      129.07      123.31      1.63 o
   6   3   1      171.44      164.43      2.28 o
   7   3   1      135.46      136.15      3.18 o
   8   3   1        7.83       10.03      0.82 o
   9   3   1        0.87        1.02      1.01 o
  10   3   1        3.31        3.45      0.71 o
 -10   4   1        0.74       -0.99      1.21 o
  -9   4   1        5.77        6.86      1.90 o
  -8   4   1        2.67        4.51      1.46 o
  -7   4   1      214.96      204.40      8.59 o
  -6   4   1      117.59      101.13      4.93 o
  -5   4   1        1.52        1.45      0.17 o
  -4   4   1       43.07       46.53      0.65 o
  -3   4   1      773.61      786.17      8.61 o
  -2   4   1       57.25       62.51      1.00 o
  -1   4   1     1145.63     1168.82     12.75 o
   0   4   1     1514.76     1472.42     17.06 o
   1   4   1      128.58      111.94      1.47 o
   2   4   1      598.97      625.54      7.47 o
   3   4   1      172.45      190.82      2.54 o
   4   4   1        0.08       -0.30      0.32 o
   5   4   1        3.16        1.44      0.61 o
   6   4   1      438.25      435.89      5.45 o
   7   4   1        9.01        7.85      0.72 o
   8   4   1        0.34       -0.11      0.80 o
   9   4   1        0.56        1.13      0.86 o
  10   4   1       11.28       11.33      1.18 o
  -9   5   1        0.03        2.10      1.50 o
  -8   5   1        1.18        1.00      1.05 o
  -7   5   1      137.96      131.07      9.08 o
  -6   5   1       48.66       41.17      1.18 o
  -5   5   1      523.70      504.38      5.64 o
  -4   5   1       73.61       71.42      0.99 o
  -3   5   1       86.81       81.28      1.22 o
  -2   5   1       11.17       11.63      0.36 o
  -1   5   1      289.27      332.75      3.85 o
   0   5   1      447.61      482.30      5.82 o
   1   5   1       32.08       32.44      0.86 o
   2   5   1      122.19      135.56      2.35 o
   3   5   1       15.97       17.25      0.62 o
   4   5   1      407.55      416.77      4.83 o
   5   5   1       18.49       16.09      0.64 o
   6   5   1      291.01      294.95      5.12 o
   7   5   1       10.21        9.59      0.84 o
   8   5   1       63.94       64.19      2.08 o
   9   5   1        1.23        1.31      1.00 o
  -9   6   1       11.66       17.08      2.70 o
  -8   6   1       11.45        9.48      0.63 o
  -7   6   1       50.08       42.23      1.46 o
  -6   6   1       57.54       58.91      1.16 o
  -5   6   1       28.30       25.33      0.97 o
  -4   6   1        2.29        1.24      0.28 o
  -3   6   1      108.92      104.39      1.54 o
  -2   6   1      201.41      187.55      2.36 o
  -1   6   1       16.65       14.50      0.50 o
   0   6   1       33.64       38.52      1.01 o
   1   6   1       25.46       27.20      0.79 o
   2   6   1        7.01        6.49      0.54 o
   3   6   1       14.55       12.62      0.61 o
   4   6   1       78.17       81.06      1.30 o
   5   6   1      161.88      145.41      2.08 o
   6   6   1       58.47       54.24      1.94 o
   7   6   1        1.59        3.51      1.28 o
   8   6   1        0.12       -0.26      1.00 o
   9   6   1       10.30        9.68      1.74 o
  -9   7   1       32.32       31.54      1.64 o
  -8   7   1        0.41       -0.20      0.54 o
  -7   7   1       13.73        9.92      0.61 o
  -6   7   1        7.02        7.14      0.48 o
  -5   7   1       20.28       19.58      0.61 o
  -4   7   1        0.67        1.41      0.41 o
  -3   7   1      158.86      141.54      1.86 o
  -2   7   1       11.79        9.48      0.68 o
  -1   7   1       12.33       12.03      0.51 o
   0   7   1      133.92      132.97      1.99 o
   1   7   1        3.17        3.54      0.46 o
   2   7   1        2.09        1.37      0.51 o
   3   7   1        7.28        7.30      0.80 o
   4   7   1       82.72       71.22      1.34 o
   5   7   1      147.92      130.77      2.66 o
   6   7   1       35.25       38.95      1.32 o
   7   7   1        0.33       -0.03      1.03 o
   8   7   1        2.37        4.58      1.25 o
   9   7   1       10.72       11.60      1.44 o
  -8   8   1        7.04        6.53      0.78 o
  -7   8   1        9.26        9.65      0.58 o
  -6   8   1        1.50        2.19      0.43 o
  -5   8   1       11.14       12.41      0.84 o
  -4   8   1       23.88       26.98      0.74 o
  -3   8   1       21.24       21.33      0.79 o
  -2   8   1        2.35        2.27      0.53 o
  -1   8   1       54.22       56.16      1.14 o
   0   8   1       61.37       59.76      1.27 o
   1   8   1       13.13       10.11      0.74 o
   2   8   1       13.02       12.07      0.73 o
   3   8   1        1.73        2.84      0.64 o
   4   8   1       78.48       81.45      1.66 o
   5   8   1        5.48        5.36      0.98 o
   6   8   1        4.38        2.99      0.96 o
   7   8   1        4.00        4.09      1.47 o
   8   8   1        2.91        3.14      1.49 o
  -7   9   1        2.30        3.75      0.52 o
  -6   9   1       25.19       29.43      0.98 o
  -5   9   1       11.08       11.38      0.81 o
  -4   9   1        9.74        6.29      0.53 o
  -3   9   1       13.49       13.82      0.66 o
  -2   9   1       88.26       72.39      1.32 o
  -1   9   1        7.37        8.58      0.56 o
   0   9   1       17.07       13.73      0.89 o
   1   9   1       25.90       21.38      1.10 o
   2   9   1      289.51      285.88      3.93 o
   3   9   1       10.22       10.87      0.87 o
   4   9   1      177.04      179.73      3.13 o
   5   9   1        0.06       -0.67      0.93 o
   6   9   1       10.08       14.07      1.18 o
   7   9   1        0.09        0.58      1.58 o
   8   9   1        6.20        6.00      2.56 o
  -7  10   1        0.35        0.56      0.53 o
  -6  10   1        9.30       13.13      0.80 o
  -5  10   1        0.59        0.11      0.50 o
  -4  10   1        1.69        0.99      0.55 o
  -3  10   1        4.58        5.64      0.58 o
  -2  10   1       23.59       18.69      1.35 o
  -1  10   1        7.04        6.00      0.62 o
   0  10   1       12.43       10.51      0.79 o
   1  10   1        7.23        4.90      0.81 o
   2  10   1      101.07       97.21      2.01 o
   3  10   1       36.55       35.21      2.02 o
   4  10   1        4.25        1.50      1.03 o
   5  10   1        1.48        1.38      1.09 o
   6  10   1       29.31       33.59      4.81 o
   7  10   1        5.17        8.00      1.91 o
  -6  11   1       15.19       16.10      0.95 o
  -5  11   1        0.35       -0.15      0.68 o
  -4  11   1        4.37        6.32      0.94 o
  -3  11   1        0.51        1.61      0.78 o
  -2  11   1        6.84        8.32      0.98 o
  -1  11   1        1.94        2.64      0.75 o
   0  11   1       12.97       11.92      1.14 o
   1  11   1        0.81        0.23      0.80 o
   2  11   1        5.24        3.81      0.99 o
   3  11   1        5.35        4.19      1.15 o
   4  11   1        6.43        5.86      1.21 o
   5  11   1       16.14       19.55      1.51 o
   6  11   1        0.03       -1.40      1.40 o
  -4  12   1        2.28        3.62      0.92 o
  -3  12   1        4.29        5.54      1.00 o
  -2  12   1       18.18       17.67      1.29 o
  -1  12   1        0.30       -0.14      0.96 o
   0  12   1        0.02        1.42      1.24 o
   1  12   1        0.86        0.22      1.06 o
   2  12   1       11.18       11.86      1.79 o
   3  12   1        7.91        8.64      1.38 o
   4  12   1        2.60        0.54      1.31 o
   5  12   1        0.02       -0.34      1.34 o
  -3  13   1        0.80       -0.34      0.99 o
  -2  13   1        0.20        0.09      1.03 o
  -1  13   1        0.63        0.65      1.03 o
   0  13   1       13.88       16.22      3.44 o
   1  13   1        0.37       -0.41      1.46 o
   2  13   1        0.36       -1.01      1.28 o
   3  13   1       18.87       21.49      1.80 o
  -4 -12   2        0.06       -0.14      1.96 o
  -3 -12   2       12.49       13.85      1.62 o
  -2 -12   2        0.00       -0.88      1.27 o
  -1 -12   2        0.18        0.04      1.19 o
   0 -12   2        3.93        5.20      1.46 o
   1 -12   2        0.85       -0.78      1.00 o
   2 -12   2        1.88        2.56      1.11 o
   3 -12   2        6.28        5.67      1.27 o
  -5 -11   2       11.92       11.00      1.45 o
  -4 -11   2        3.14        4.96      1.30 o
  -3 -11   2        0.44       -1.10      1.10 o
  -2 -11   2        0.81        2.03      1.23 o
  -1 -11   2        0.01        0.32      1.04 o
   0 -11   2        3.94        5.26      1.13 o
   1 -11   2       10.73       11.56      1.14 o
   2 -11   2       52.77       53.50      1.91 o
   3 -11   2       11.19       12.29      1.18 o
   4 -11   2       24.53       28.08      1.78 o
   5 -11   2        1.90        0.71      0.82 o
  -6 -10   2       19.65       14.66      2.14 o
  -5 -10   2        5.79        6.76      1.24 o
  -4 -10   2       27.86       27.22      1.58 o
  -3 -10   2        0.01       -0.39      1.04 o
  -2 -10   2        0.62        0.06      1.00 o
  -1 -10   2        8.51        8.72      1.06 o
   0 -10   2        0.12        1.57      0.96 o
   1 -10   2       11.83       11.20      1.08 o
   2 -10   2       10.38       11.82      1.37 o
   3 -10   2        2.80        4.23      1.03 o
   4 -10   2        3.15        3.08      0.81 o
   5 -10   2        2.96        3.17      0.82 o
   6 -10   2        0.07        0.12      0.76 o
  -7  -9   2        3.68        2.51      1.73 o
  -6  -9   2        0.00        0.34      1.31 o
  -5  -9   2        3.79        2.90      1.03 o
  -4  -9   2        2.71        3.62      1.05 o
  -3  -9   2        4.08        2.92      1.02 o
  -2  -9   2        8.41       10.52      1.09 o
  -1  -9   2       15.98       19.38      1.22 o
   0  -9   2      224.24      214.16      3.44 o
   1  -9   2        0.89        2.14      0.69 o
   2  -9   2       59.02       58.46      1.52 o
   3  -9   2       11.73       13.12      1.25 o
   4  -9   2       18.47       21.56      0.98 o
   5  -9   2        7.62        5.84      0.89 o
   6  -9   2        0.34       -0.08      0.49 o
   7  -9   2        1.52        1.49      0.55 o
  -8  -8   2       15.84       17.56      2.53 o
  -7  -8   2        9.01       10.01      2.12 o
  -6  -8   2        0.36        1.39      1.17 o
  -5  -8   2        0.01       -0.03      0.92 o
  -4  -8   2        1.07        1.01      0.94 o
  -3  -8   2       73.72       71.74      1.92 o
  -2  -8   2      330.20      319.89      5.25 o
  -1  -8   2      157.62      150.12      2.61 o
   0  -8   2      438.38      430.29      6.02 o
   1  -8   2        2.78        1.72      0.50 o
   2  -8   2        6.63        6.38      0.53 o
   3  -8   2        0.29        0.95      0.49 o
   4  -8   2       35.61       28.75      1.03 o
   5  -8   2       13.35       14.53      0.76 o
   6  -8   2        0.67        0.47      0.45 o
   7  -8   2        0.08        0.01      0.45 o
   8  -8   2        4.06        5.17      0.97 o
  -8  -7   2        5.09        4.38      1.25 o
  -7  -7   2        2.09        2.76      1.18 o
  -6  -7   2        0.91        0.06      0.87 o
  -5  -7   2        0.55        1.07      0.77 o
  -4  -7   2       20.56       25.10      1.32 o
  -3  -7   2      158.26      165.22      2.78 o
  -2  -7   2       35.32       31.47      0.98 o
  -1  -7   2        6.00        5.07      0.59 o
   0  -7   2      161.44      157.68      2.36 o
   1  -7   2        0.75        0.17      0.42 o
   2  -7   2       71.38       73.56      1.26 o
   3  -7   2       35.59       29.87      0.94 o
   4  -7   2      235.07      215.97      3.39 o
   5  -7   2        4.22        4.86      0.53 o
   6  -7   2        9.47        7.78      0.59 o
   7  -7   2        0.65        0.38      0.40 o
   8  -7   2        4.11        3.53      0.55 o
  -9  -6   2        6.52        7.83      1.30 o
  -8  -6   2        1.13        1.92      1.12 o
  -7  -6   2       13.32       11.57      1.32 o
  -6  -6   2        1.55        3.64      0.90 o
  -5  -6   2      122.40      118.87      2.19 o
  -4  -6   2      354.70      330.05      4.75 o
  -3  -6   2       44.79       48.02      1.48 o
  -2  -6   2      108.04      102.38      3.15 o
  -1  -6   2        1.58        1.90      0.46 o
   0  -6   2        5.57        8.72      0.52 o
   1  -6   2      226.85      261.64      3.43 o
   2  -6   2        0.31        0.98      0.34 o
   3  -6   2       31.95       38.87      0.81 o
   4  -6   2       47.82       53.19      1.19 o
   5  -6   2       17.14       17.96      0.70 o
   6  -6   2       25.30       24.13      0.79 o
   7  -6   2        3.71        3.31      0.44 o
   8  -6   2        8.85       10.27      0.58 o
   9  -6   2        5.64        5.93      0.80 o
  -9  -5   2        1.71        2.58      1.03 o
  -8  -5   2        0.61        0.16      0.94 o
  -7  -5   2       16.35       19.43      1.28 o
  -6  -5   2      111.09      118.68      2.16 o
  -5  -5   2        0.00       -0.04      0.43 o
  -4  -5   2       85.11       80.47      1.48 o
  -3  -5   2        9.17        6.62      0.50 o
  -2  -5   2       14.31       14.32      0.60 o
  -1  -5   2       49.02       46.77      1.07 o
   0  -5   2       36.56       47.21      0.94 o
   1  -5   2        0.15        0.95      0.36 o
   2  -5   2      384.11      405.84      4.70 o
   3  -5   2       72.15       73.98      1.12 o
   4  -5   2      102.15      103.09      1.55 o
   5  -5   2        7.00        7.76      0.48 o
   6  -5   2       10.18        8.89      0.55 o
   7  -5   2        2.30        2.54      0.43 o
   8  -5   2        1.18        2.64      0.40 o
   9  -5   2       10.10       11.68      0.68 o
  -9  -4   2       35.05       34.82      1.57 o
  -8  -4   2       87.11       95.06      3.19 o
  -7  -4   2      122.56      108.91      2.30 o
  -6  -4   2      242.10      239.05      4.68 o
  -5  -4   2       23.95       24.94      0.75 o
  -4  -4   2        4.11        4.31      0.44 o
  -3  -4   2       53.97       54.87      1.05 o
  -2  -4   2      536.38      606.06      6.79 o
  -1  -4   2       38.29       47.81      1.07 o
   0  -4   2      165.51      166.15      2.07 o
   1  -4   2       90.13       85.20      1.28 o
   2  -4   2      372.50      425.91      4.85 o
   3  -4   2       90.56       91.82      1.25 o
   4  -4   2      140.90      151.91      2.08 o
   5  -4   2       11.98       10.11      0.40 o
   6  -4   2       62.06       55.99      1.01 o
   7  -4   2       50.99       49.62      1.06 o
   8  -4   2        2.12        3.08      0.64 o
   9  -4   2       19.06       19.86      0.96 o
 -10  -3   2        0.12        0.87      0.83 o
  -9  -3   2        4.67        4.02      0.68 o
  -8  -3   2        3.97        4.12      0.87 o
  -7  -3   2        3.51        2.96      0.67 o
  -6  -3   2       18.60       19.36      0.71 o
  -5  -3   2       61.22       62.76      1.13 o
  -4  -3   2       86.25       88.42      1.47 o
  -3  -3   2       98.28      123.89      1.75 o
  -2  -3   2     1425.58     1546.09     17.97 o
  -1  -3   2       61.01       59.49      0.91 o
   0  -3   2      227.25      261.42      3.26 o
   1  -3   2      508.71      556.07      6.60 o
   2  -3   2      175.26      192.53      2.30 o
   3  -3   2      104.82      117.16      1.76 o
   4  -3   2      460.02      478.86      5.86 o
   5  -3   2      117.18      120.80      1.57 o
   6  -3   2       24.04       23.17      0.64 o
   7  -3   2       40.61       34.80      1.00 o
   8  -3   2        1.82        2.60      0.36 o
   9  -3   2        2.34        2.61      0.47 o
  10  -3   2        0.12        0.26      0.64 o
 -10  -2   2       24.64       29.20      1.60 o
  -9  -2   2        0.08        0.68      0.96 o
  -8  -2   2       15.01       18.86      1.15 o
  -7  -2   2       50.11       50.62      2.03 o
  -6  -2   2       19.46       21.27      0.76 o
  -5  -2   2      122.52      117.53      1.83 o
  -4  -2   2        2.58        4.06      0.31 o
  -3  -2   2      189.79      228.89      2.88 o
  -2  -2   2        6.20        5.23      0.32 o
  -1  -2   2      140.07      135.85      1.78 o
   0  -2   2      241.28      236.42      2.90 o
   1  -2   2      242.14      254.94      3.11 o
   2  -2   2      529.10      541.13      5.58 o
   3  -2   2      173.65      160.94      1.92 o
   4  -2   2      169.14      190.99      2.29 o
   5  -2   2        8.25       10.92      0.37 o
   6  -2   2       52.94       57.23      0.96 o
   7  -2   2       15.93       12.95      0.51 o
   8  -2   2       79.96       78.07      1.44 o
   9  -2   2       43.35       47.10      1.08 o
  10  -2   2        0.64        0.62      0.50 o
 -10  -1   2        4.60        3.90      0.83 o
  -9  -1   2        0.00       -0.04      0.47 o
  -8  -1   2        0.10       -0.11      0.39 o
  -7  -1   2       17.00       17.83      0.69 o
  -6  -1   2        3.03        2.11      0.37 o
  -5  -1   2       15.99        8.81      0.56 o
  -4  -1   2       58.79       71.05      1.04 o
  -3  -1   2      752.49      844.46      9.09 o
  -2  -1   2       45.71       40.55      0.67 o
  -1  -1   2      460.88      450.39      4.95 o
   0  -1   2      420.25      439.20      4.30 o
   1  -1   2      146.04      136.04      1.52 o
   2  -1   2      110.18      110.77      1.19 o
   3  -1   2       37.87       39.96      0.65 o
   4  -1   2       71.45       83.02      1.19 o
   5  -1   2        0.16        0.15      0.19 o
   6  -1   2       33.39       32.34      0.68 o
   7  -1   2       15.98       15.67      0.60 o
   8  -1   2       45.76       41.80      1.00 o
   9  -1   2        3.10        3.58      0.46 o
  10  -1   2        0.15       -0.51      0.51 o
 -10   0   2        8.25        7.78      1.53 o
  -9   0   2       14.53       15.59      0.68 o
  -8   0   2        9.58        9.20      0.53 o
  -7   0   2       99.25       87.47      1.61 o
  -6   0   2       12.93       13.02      0.39 o
  -5   0   2        9.22       11.14      0.45 o
  -4   0   2      176.80      185.90      2.48 o
  -3   0   2       84.29       86.67      1.04 o
  -2   0   2      564.34      567.36      6.11 o
  -1   0   2     1075.86     1049.96     11.21 o
   0   0   2     3026.76     2796.84     49.71 o
   1   0   2      413.07      421.44      5.26 o
   2   0   2      451.72      476.24      4.90 o
   3   0   2      160.59      165.94      1.82 o
   4   0   2      293.90      308.81      3.52 o
   5   0   2        2.94        3.00      0.26 o
   6   0   2      108.89      114.71      1.67 o
   7   0   2      263.61      249.23      3.95 o
   8   0   2       13.66       11.81      0.97 o
   9   0   2        0.79        1.28      0.45 o
  10   0   2        2.67        3.11      0.54 o
 -10   1   2       12.20       13.72      1.06 o
  -9   1   2        0.07       -0.08      0.40 o
  -8   1   2       97.34       92.73      1.64 o
  -7   1   2       47.62       41.87      0.89 o
  -6   1   2        0.12        0.27      0.17 o
  -5   1   2        0.06        0.27      0.17 o
  -4   1   2        3.15        2.80      0.20 o
  -3   1   2      281.95      289.54      3.58 o
  -2   1   2      649.56      633.91      6.92 o
  -1   1   2       91.22       97.02      1.08 o
   0   1   2     5283.44     5200.81     53.61 o
   1   1   2     8066.65     7895.81     91.02 o
   2   1   2     1768.34     1866.97     21.51 o
   3   1   2     1808.23     1872.33     21.60 o
   4   1   2       14.11       13.27      0.39 o
   5   1   2       31.12       30.30      1.21 o
   6   1   2       55.33       51.88      1.18 o
   7   1   2      156.58      137.62      2.44 o
   8   1   2        4.02        3.55      0.52 o
   9   1   2        0.23       -0.59      0.68 o
  10   1   2        6.87        8.63      0.72 o
 -10   2   2        4.58        3.72      0.70 o
  -9   2   2        8.37        6.57      0.70 o
  -8   2   2       82.41       80.17      3.07 o
  -7   2   2        5.29        6.19      0.29 o
  -6   2   2       31.50       33.42      0.50 o
  -5   2   2       50.70       54.90      0.83 o
  -4   2   2        0.30       -0.06      0.10 o
  -3   2   2      974.61      996.81     11.60 o
  -2   2   2      348.68      368.44      4.07 o
  -1   2   2     2511.15     2514.82     25.29 o
   0   2   2       35.80       29.76      0.45 o
   1   2   2     5284.20     5450.90     54.77 o
   2   2   2      538.71      533.55      6.32 o
   3   2   2     1739.18     1795.51     20.76 o
   4   2   2       15.33       17.18      0.48 o
   5   2   2       14.67       17.82      0.53 o
   6   2   2      245.71      221.16      2.88 o
   7   2   2        2.18        3.10      0.68 o
   8   2   2        3.16        1.95      0.53 o
   9   2   2        4.30        5.71      0.64 o
  10   2   2        0.00       -0.52      0.56 o
  -8   3   2       80.97       78.96      4.63 o
  -7   3   2        7.07        5.81      1.44 o
  -6   3   2        0.02        0.43      0.80 o
  -5   3   2        8.74        5.78      1.14 o
  -4   3   2        8.67       16.06      0.38 o
  -3   3   2      310.37      310.40      3.47 o
  -2   3   2        2.37        5.36      0.19 o
  -1   3   2        9.58       13.96      0.34 o
   0   3   2       16.33       19.87      0.55 o
   1   3   2      178.50      166.59      2.00 o
   2   3   2      263.11      254.25      3.19 o
   3   3   2        0.87        0.00      0.24 o
   4   3   2      739.47      778.26      9.23 o
   5   3   2       29.02       28.78      0.74 o
   6   3   2      256.40      246.17      2.97 o
   7   3   2        1.42        0.42      0.48 o
   8   3   2       10.60       13.50      0.81 o
   9   3   2        7.25        9.02      0.89 o
  10   3   2        0.36        1.27      0.85 o
  -9   4   2       17.87       20.07      2.74 o
  -8   4   2        8.28        8.05      1.83 o
  -7   4   2        0.01        1.53      1.13 o
  -6   4   2        0.67       -0.20      0.78 o
  -5   4   2      132.79      122.03      1.45 o
  -4   4   2       25.63       17.41      0.36 o
  -3   4   2      246.77      241.67      2.78 o
  -2   4   2        0.00       -0.02      0.16 o
  -1   4   2        0.23       -0.20      0.20 o
   0   4   2      158.65      145.78      1.94 o
   1   4   2      126.81      132.53      1.90 o
   2   4   2       11.29        8.11      0.40 o
   3   4   2      341.11      360.79      4.49 o
   4   4   2      192.65      186.05      2.54 o
   5   4   2      113.77      115.63      1.78 o
   6   4   2        5.02        5.30      0.46 o
   7   4   2       11.00       11.64      0.96 o
   8   4   2        2.81        3.55      0.66 o
   9   4   2        2.59        3.45      0.96 o
  10   4   2       23.06       23.29      1.46 o
  -9   5   2       15.56       17.52      2.68 o
  -8   5   2        4.69        6.86      1.75 o
  -7   5   2       14.67       13.55      2.02 o
  -6   5   2       61.25       58.49      1.58 o
  -5   5   2      677.16      630.54      7.60 o
  -4   5   2       87.45       78.48      1.07 o
  -3   5   2      130.24      134.02      1.66 o
  -2   5   2      138.10      138.02      1.73 o
  -1   5   2      362.98      375.37      4.31 o
   0   5   2      233.66      238.86      3.05 o
   1   5   2        0.00        0.50      0.29 o
   2   5   2       30.39       33.28      0.79 o
   3   5   2        1.75        0.37      0.38 o
   4   5   2       15.49       15.97      0.69 o
   5   5   2      158.89      151.85      2.61 o
   6   5   2       35.45       35.41      0.83 o
   7   5   2        4.74        3.85      0.97 o
   8   5   2        1.50        0.37      1.17 o
   9   5   2        4.12        5.24      1.11 o
  -9   6   2        1.74        3.22      1.63 o
  -8   6   2       36.12       37.31      3.43 o
  -7   6   2       58.31       54.78      1.39 o
  -6   6   2        2.87        2.10      0.30 o
  -5   6   2      117.66      111.96      1.80 o
  -4   6   2       64.01       69.40      1.14 o
  -3   6   2      213.80      199.29      2.43 o
  -2   6   2       75.52       69.69      1.07 o
  -1   6   2      674.47      678.00      7.62 o
   0   6   2      163.96      163.62      2.26 o
   1   6   2      675.84      704.51      8.48 o
   2   6   2        0.00        0.65      0.43 o
   3   6   2       29.34       33.87      0.83 o
   4   6   2        5.43        5.29      0.58 o
   5   6   2       86.04       82.47      1.54 o
   6   6   2       41.55       35.65      0.96 o
   7   6   2        7.60        6.89      1.10 o
   8   6   2       35.07       36.79      1.74 o
   9   6   2       12.06       11.32      1.33 o
  -8   7   2        5.04        4.21      0.64 o
  -7   7   2        7.10        4.80      0.52 o
  -6   7   2       15.11       13.54      0.57 o
  -5   7   2       31.45       30.18      0.84 o
  -4   7   2        3.01        3.09      0.42 o
  -3   7   2       63.60       56.80      1.07 o
  -2   7   2      107.81      105.34      1.97 o
  -1   7   2        0.87       -0.04      0.32 o
   0   7   2      141.08      154.95      2.24 o
   1   7   2       42.72       47.87      1.07 o
   2   7   2       72.96       68.19      1.36 o
   3   7   2       37.70       37.66      1.16 o
   4   7   2       23.19       19.74      1.37 o
   5   7   2       33.52       36.51      1.24 o
   6   7   2        8.98       10.58      0.95 o
   7   7   2        1.36        0.69      1.09 o
   8   7   2        0.41        0.55      1.14 o
   9   7   2        2.24        0.04      1.99 o
  -8   8   2        0.93       -0.34      0.60 o
  -7   8   2        2.11        2.03      0.56 o
  -6   8   2       13.89       12.71      0.57 o
  -5   8   2       18.30       17.46      0.99 o
  -4   8   2       11.88       12.90      0.67 o
  -3   8   2       15.11       11.83      0.98 o
  -2   8   2       18.70       21.67      0.80 o
  -1   8   2      151.93      155.43      2.16 o
   0   8   2        5.29        7.57      0.59 o
   1   8   2        0.15        0.08      0.60 o
   2   8   2        7.60        5.36      0.68 o
   3   8   2        1.68        1.30      0.77 o
   4   8   2       64.33       57.89      1.55 o
   5   8   2       61.96       57.08      1.44 o
   6   8   2       32.44       35.85      1.30 o
   7   8   2        1.00        1.32      1.42 o
   8   8   2        1.73        2.28      1.52 o
  -7   9   2       12.86       12.96      1.02 o
  -6   9   2        1.24       -0.26      0.40 o
  -5   9   2        7.83        6.57      0.52 o
  -4   9   2        0.12        0.50      0.46 o
  -3   9   2        0.00       -0.04      0.44 o
  -2   9   2        0.04        0.12      0.44 o
  -1   9   2       28.47       28.83      0.85 o
   0   9   2        0.03       -0.58      0.58 o
   1   9   2       10.92        8.60      0.79 o
   2   9   2        0.08        0.98      0.80 o
   3   9   2        2.97        2.65      0.89 o
   4   9   2       27.63       30.71      1.22 o
   5   9   2        0.01        0.30      0.75 o
   6   9   2        0.89       -0.28      0.99 o
   7   9   2        3.46        0.59      2.97 o
   8   9   2        9.53       14.09      2.00 o
  -7  10   2       19.52       22.41      1.08 o
  -6  10   2        0.30       -0.36      0.49 o
  -5  10   2       26.10       27.38      0.85 o
  -4  10   2        0.98        1.36      0.59 o
  -3  10   2       34.05       32.04      2.86 o
  -2  10   2        2.74        1.52      0.70 o
  -1  10   2       50.55       47.96      1.55 o
   0  10   2       34.78       36.45      1.24 o
   1  10   2        0.01       -0.39      0.85 o
   2  10   2        5.06        5.45      1.04 o
   3  10   2       52.12       50.73      1.46 o
   4  10   2        2.53        2.38      0.85 o
   5  10   2        4.57        2.28      0.99 o
   6  10   2        2.80        5.09      1.49 o
   7  10   2        6.55        8.48      1.88 o
  -6  11   2        0.88        1.60      0.60 o
  -5  11   2        1.45        2.31      0.75 o
  -4  11   2        1.74        1.56      0.64 o
  -3  11   2        2.71        2.05      0.63 o
  -2  11   2        2.36        3.86      0.71 o
  -1  11   2        0.06       -0.40      0.59 o
   0  11   2        8.73        8.74      0.87 o
   1  11   2       46.49       51.37      1.47 o
   2  11   2        0.52       -0.04      0.83 o
   3  11   2       54.37       54.36      1.59 o
   4  11   2       22.59       22.73      1.22 o
   5  11   2       17.03       14.94      1.45 o
   6  11   2       17.20       18.04      1.87 o
  -4  12   2        1.37        0.76      0.80 o
  -3  12   2        0.27       -0.30      0.64 o
  -2  12   2        3.29        2.57      0.75 o
  -1  12   2        2.73        2.21      0.81 o
   0  12   2        0.01       -0.80      0.80 o
   1  12   2        1.47        0.78      0.89 o
   2  12   2        0.08       -0.89      0.89 o
   3  12   2       18.04       17.44      1.23 o
   4  12   2        0.98        1.05      1.30 o
   5  12   2        1.44        1.58      1.38 o
  -3  13   2        1.57        1.47      0.90 o
  -2  13   2        0.05       -0.10      0.87 o
  -1  13   2        3.18        4.25      1.00 o
   0  13   2        1.08        0.85      0.93 o
   1  13   2       11.32       11.85      1.32 o
   2  13   2        8.76       10.18      1.27 o
   3  13   2       13.63       14.14      1.54 o
  -3 -12   3       13.99       18.05      1.73 o
  -2 -12   3        0.19        1.88      1.30 o
  -1 -12   3        2.30        1.04      1.49 o
   0 -12   3       10.48       11.95      1.65 o
   1 -12   3        2.31        3.16      1.30 o
   2 -12   3       12.73       16.02      1.95 o
   3 -12   3        5.16        4.61      1.31 o
  -5 -11   3        0.07       -2.74      2.74 o
  -4 -11   3        4.69        5.36      1.40 o
  -3 -11   3        0.00        0.66      1.30 o
  -2 -11   3        7.28        7.67      1.31 o
  -1 -11   3        1.09        3.42      1.16 o
   0 -11   3        1.28        0.35      1.34 o
   1 -11   3       23.82       33.46      3.13 o
   2 -11   3        1.55        1.06      1.13 o
   3 -11   3       27.55       30.08      2.40 o
   4 -11   3        0.16        0.50      0.87 o
   5 -11   3       10.19       15.57      2.63 o
  -6 -10   3        0.77       -0.94      1.49 o
  -5 -10   3        1.01        1.77      1.27 o
  -4 -10   3        4.05        6.00      1.24 o
  -3 -10   3        2.87        2.75      1.25 o
  -2 -10   3        0.02        1.29      1.06 o
  -1 -10   3       11.82       12.69      1.22 o
   0 -10   3       20.42       21.95      1.35 o
   1 -10   3        0.28        0.50      1.25 o
   2 -10   3        9.64        8.62      1.37 o
   3 -10   3        0.06        0.89      0.74 o
   4 -10   3        4.46        5.20      0.97 o
   5 -10   3        3.42        4.56      0.88 o
   6 -10   3        1.57        2.65      0.80 o
  -7  -9   3        0.96        1.06      1.76 o
  -6  -9   3        0.01       -0.25      1.30 o
  -5  -9   3       37.86       41.20      1.73 o
  -4  -9   3        5.01        4.92      1.12 o
  -3  -9   3        0.18       -0.19      0.98 o
  -2  -9   3       17.33       16.59      1.37 o
  -1  -9   3        0.73        2.27      0.95 o
   0  -9   3       32.24       27.92      1.47 o
   1  -9   3        1.11        1.22      0.74 o
   2  -9   3        0.02       -0.60      0.60 o
   3  -9   3        5.66        7.60      0.91 o
   4  -9   3        5.34        5.11      1.05 o
   5  -9   3        2.30        2.45      0.77 o
   6  -9   3        0.12       -0.19      0.92 o
   7  -9   3        6.18        6.56      0.72 o
  -7  -8   3        0.78        1.37      1.52 o
  -6  -8   3        9.73       10.12      1.51 o
  -5  -8   3        8.16       11.67      1.21 o
  -4  -8   3       36.38       33.38      1.47 o
  -3  -8   3       13.50       14.10      1.76 o
  -2  -8   3        0.04        0.69      0.86 o
  -1  -8   3      188.65      173.40      3.28 o
   0  -8   3       16.41       17.10      0.94 o
   1  -8   3       58.07       56.50      1.47 o
   2  -8   3        3.22        4.06      0.59 o
   3  -8   3        0.98        1.79      0.56 o
   4  -8   3        0.07       -0.30      0.46 o
   5  -8   3        8.79       11.06      0.76 o
   6  -8   3       38.18       40.26      1.22 o
   7  -8   3        0.06       -0.23      0.47 o
  -8  -7   3        4.99        6.04      1.69 o
  -7  -7   3       17.98       18.66      1.87 o
  -6  -7   3        5.36        6.70      1.16 o
  -5  -7   3       13.03        8.61      0.93 o
  -4  -7   3       25.90       26.51      1.11 o
  -3  -7   3       72.45       73.55      1.91 o
  -2  -7   3      372.81      330.20      5.33 o
  -1  -7   3      842.29      817.19     11.74 o
   0  -7   3        4.98        4.00      0.64 o
   1  -7   3      471.00      452.07      5.72 o
   2  -7   3        0.25       -0.11      0.37 o
   3  -7   3       35.98       37.80      0.99 o
   4  -7   3      109.53      109.64      2.88 o
   5  -7   3        8.47        6.14      0.72 o
   6  -7   3        0.08        0.07      0.43 o
   7  -7   3        0.04       -0.06      0.37 o
   8  -7   3        0.40        1.02      0.46 o
  -8  -6   3        0.00       -0.69      1.05 o
  -7  -6   3       14.01       16.32      1.36 o
  -6  -6   3        2.27        4.51      0.90 o
  -5  -6   3       21.49       19.86      0.97 o
  -4  -6   3       69.46       69.68      1.60 o
  -3  -6   3       41.03       37.36      2.04 o
  -2  -6   3       44.79       47.23      1.28 o
  -1  -6   3       29.72       38.05      1.53 o
   0  -6   3       54.42       44.87      1.04 o
   1  -6   3       98.94      103.08      1.70 o
   2  -6   3        3.21        2.38      0.40 o
   3  -6   3        0.01       -0.05      0.30 o
   4  -6   3        0.44        0.62      0.39 o
   5  -6   3        3.45        4.78      0.51 o
   6  -6   3        8.71        9.11      0.60 o
   7  -6   3        0.05        0.33      0.36 o
   8  -6   3        0.69        0.46      0.42 o
   9  -6   3        0.18        0.31      0.52 o
  -9  -5   3        0.00       -0.32      1.04 o
  -8  -5   3        5.67        7.32      1.13 o
  -7  -5   3        9.35       11.03      1.16 o
  -6  -5   3      116.83      133.21      2.69 o
  -5  -5   3       49.87       41.55      1.06 o
  -4  -5   3      221.26      220.07      3.31 o
  -3  -5   3       68.68       67.55      1.38 o
  -2  -5   3      146.11      143.99      2.35 o
  -1  -5   3        0.25        0.11      0.41 o
   0  -5   3        3.31        2.10      0.40 o
   1  -5   3      194.33      216.66      3.30 o
   2  -5   3      869.22      844.37      9.44 o
   3  -5   3        7.88       11.37      0.48 o
   4  -5   3       33.47       33.84      0.81 o
   5  -5   3       78.63       69.02      1.38 o
   6  -5   3        1.21        1.29      0.35 o
   7  -5   3       15.03       15.28      1.07 o
   8  -5   3        1.16        1.37      0.41 o
   9  -5   3       31.23       34.48      2.15 o
  -9  -4   3        0.67        0.61      0.91 o
  -8  -4   3        3.42        3.00      1.11 o
  -7  -4   3        0.68        0.58      0.66 o
  -6  -4   3       58.50       46.14      1.22 o
  -5  -4   3       60.35       51.92      1.12 o
  -4  -4   3       29.78       44.57      1.08 o
  -3  -4   3      479.70      480.53      5.93 o
  -2  -4   3        6.97       10.99      0.62 o
  -1  -4   3       19.65       23.62      0.67 o
   0  -4   3      410.09      476.91      5.82 o
   1  -4   3        8.71        7.63      0.45 o
   2  -4   3        0.56        0.17      0.25 o
   3  -4   3        0.00       -0.12      0.25 o
   4  -4   3        0.21       -0.17      0.22 o
   5  -4   3        6.84        9.64      0.60 o
   6  -4   3        0.00       -0.30      0.30 o
   7  -4   3        1.55        0.51      0.35 o
   8  -4   3       30.59       31.26      0.90 o
   9  -4   3       12.04       12.98      0.78 o
  -9  -3   3        5.93        8.02      1.49 o
  -8  -3   3       50.71       48.54      1.46 o
  -7  -3   3      115.48      115.29      2.34 o
  -6  -3   3        2.45        2.30      0.57 o
  -5  -3   3      382.25      352.69      4.46 o
  -4  -3   3        0.01       -0.30      0.30 o
  -3  -3   3     1320.91     1404.75     16.42 o
  -2  -3   3      119.98      126.81      1.81 o
  -1  -3   3      476.94      564.22      6.77 o
   0  -3   3      787.17      791.26      9.35 o
   1  -3   3        0.11       -0.10      0.23 o
   2  -3   3       63.37       74.88      1.09 o
   3  -3   3        0.77        0.39      0.22 o
   4  -3   3      398.39      409.56      4.74 o
   5  -3   3       24.82       25.02      0.85 o
   6  -3   3       10.01        8.63      0.48 o
   7  -3   3       32.06       35.03      0.91 o
   8  -3   3       18.61       21.31      1.42 o
   9  -3   3        4.26        4.56      0.52 o
  10  -3   3        8.29        9.04      0.72 o
 -10  -2   3       22.78       27.40      1.80 o
  -9  -2   3       29.62       33.35      1.17 o
  -8  -2   3       53.17       50.79      1.37 o
  -7  -2   3        4.11        2.81      0.55 o
  -6  -2   3       29.48       23.09      1.29 o
  -5  -2   3       10.80        6.24      0.41 o
  -4  -2   3      122.00      131.14      1.84 o
  -3  -2   3      199.79      187.30      2.45 o
  -2  -2   3        4.11        2.39      0.29 o
  -1  -2   3       97.28      111.21      1.56 o
   0  -2   3      154.25      153.31      1.89 o
   1  -2   3        2.39        4.54      0.43 o
   2  -2   3       29.53       37.48      0.62 o
   3  -2   3        3.70        4.97      0.25 o
   4  -2   3      725.33      720.00      7.99 o
   5  -2   3      243.54      231.03      3.03 o
   6  -2   3      199.10      195.05      2.94 o
   7  -2   3        4.76        5.93      0.45 o
   8  -2   3       48.37       51.83      1.17 o
   9  -2   3       12.42       13.32      0.83 o
  10  -2   3       46.01       45.77      1.49 o
 -10  -1   3        4.22        5.39      0.65 o
  -9  -1   3        5.78        5.03      0.59 o
  -8  -1   3        1.46        2.09      0.53 o
  -7  -1   3      187.94      174.13      2.96 o
  -6  -1   3        4.67        3.83      0.44 o
  -5  -1   3       52.62       57.28      1.06 o
  -4  -1   3        7.02        5.74      0.33 o
  -3  -1   3        8.16       11.82      0.39 o
  -2  -1   3     1291.21     1392.88     16.15 o
  -1  -1   3        3.38        3.28      0.27 o
   0  -1   3       77.63       92.26      1.13 o
   1  -1   3       14.31       18.87      0.69 o
   2  -1   3      116.29      122.07      1.54 o
   3  -1   3       41.65       51.76      0.79 o
   4  -1   3       19.16       28.53      0.57 o
   5  -1   3        4.45        3.14      0.36 o
   6  -1   3        1.30        1.91      0.33 o
   7  -1   3       43.03       43.37      1.01 o
   8  -1   3        6.69        6.71      0.60 o
   9  -1   3        0.01        0.35      0.44 o
  10  -1   3        3.58        3.16      0.69 o
 -10   0   3        0.06       -0.27      0.68 o
  -9   0   3       12.84       13.96      0.69 o
  -8   0   3       22.32       22.11      0.78 o
  -7   0   3       56.80       51.90      1.25 o
  -6   0   3       96.77      101.90      1.81 o
  -5   0   3       17.74       16.29      0.62 o
  -4   0   3      106.09      109.65      1.63 o
  -3   0   3       50.57       59.04      0.78 o
  -2   0   3      263.22      272.09      3.31 o
  -1   0   3      674.25      638.01      7.49 o
   0   0   3      709.15      714.43      8.38 o
   1   0   3      688.90      704.45      7.77 o
   2   0   3     1445.12     1460.44     15.89 o
   3   0   3      261.25      244.29      2.85 o
   4   0   3        0.60        0.14      0.19 o
   5   0   3        0.25        0.15      0.20 o
   6   0   3       38.31       36.12      1.45 o
   7   0   3       46.19       47.45      1.18 o
   8   0   3        4.35        3.73      0.57 o
   9   0   3        0.03        1.04      0.47 o
  10   0   3       11.60       13.46      0.79 o
 -10   1   3        0.14       -0.32      0.73 o
  -9   1   3        4.56        3.37      0.53 o
  -8   1   3       66.57       67.52      1.35 o
  -7   1   3       12.16       11.25      0.76 o
  -6   1   3       15.91       16.14      0.53 o
  -5   1   3        0.90        1.49      0.22 o
  -4   1   3      277.98      280.01      3.20 o
  -3   1   3      375.53      423.53      4.71 o
  -2   1   3      267.80      271.64      2.87 o
  -1   1   3      549.76      502.01      5.56 o
   0   1   3      232.05      240.93      2.77 o
   1   1   3      178.39      201.64      2.52 o
   2   1   3      922.41      977.80     11.42 o
   3   1   3      524.50      535.27      6.38 o
   4   1   3      482.19      555.37      6.63 o
   5   1   3       17.61       19.32      0.54 o
   6   1   3        0.15        0.43      0.39 o
   7   1   3        4.69        5.12      0.54 o
   8   1   3        0.29        0.20      0.45 o
   9   1   3        2.96        3.72      0.79 o
  10   1   3        0.74        0.46      0.56 o
 -10   2   3        2.41        1.57      0.69 o
  -9   2   3        7.60        7.84      0.70 o
  -8   2   3        8.57        9.21      0.60 o
  -7   2   3       56.86       51.10      1.00 o
  -6   2   3       44.77       49.14      0.74 o
  -5   2   3        0.27        0.40      0.16 o
  -4   2   3      161.20      185.55      2.17 o
  -3   2   3       29.33       36.24      0.56 o
  -2   2   3       15.14       27.03      0.57 o
  -1   2   3      229.91      207.12      2.40 o
   0   2   3      262.40      260.60      2.82 o
   1   2   3     1280.91     1260.71     13.63 o
   2   2   3     2916.80     3072.09     35.38 o
   3   2   3      284.84      286.69      3.58 o
   4   2   3      572.36      577.83      6.92 o
   5   2   3        0.07        0.15      0.30 o
   6   2   3      145.26      147.86      2.07 o
   7   2   3       57.51       52.54      1.35 o
   8   2   3       49.04       48.93      1.89 o
   9   2   3        2.54        2.82      0.59 o
  10   2   3       13.07       15.70      0.95 o
  -9   3   3       12.37       11.64      0.74 o
  -8   3   3        2.03        1.75      0.51 o
  -7   3   3        5.17        6.87      0.39 o
  -6   3   3        0.43       -0.08      0.17 o
  -5   3   3       14.30       13.94      0.32 o
  -4   3   3        7.13        3.52      0.19 o
  -3   3   3       22.16       21.64      0.65 o
  -2   3   3       39.92       38.09      0.90 o
  -1   3   3       58.19       53.99      0.80 o
   0   3   3       15.65       27.57      1.01 o
   1   3   3      923.09      913.47      9.98 o
   2   3   3      232.98      245.80      3.13 o
   3   3   3        0.00        0.92      0.30 o
   4   3   3        1.88        1.54      0.35 o
   5   3   3       34.72       35.75      1.07 o
   6   3   3       89.15       77.17      1.34 o
   7   3   3       70.44       67.25      1.63 o
   8   3   3        0.67        0.09      0.51 o
   9   3   3        1.85        2.29      0.64 o
  10   3   3       16.41       19.04      2.03 o
  -9   4   3       20.01       20.59      2.78 o
  -8   4   3        2.82        3.64      1.43 o
  -7   4   3        1.13        1.37      0.31 o
  -6   4   3        0.03       -0.04      0.20 o
  -5   4   3        1.78        1.54      0.17 o
  -4   4   3       59.94       57.84      0.82 o
  -3   4   3       87.77       98.90      1.60 o
  -2   4   3        5.35        2.77      0.21 o
  -1   4   3      248.14      246.33      2.89 o
   0   4   3       24.49       20.33      0.57 o
   1   4   3       25.65       23.49      0.63 o
   2   4   3      231.45      259.72      3.32 o
   3   4   3       75.66       89.38      1.46 o
   4   4   3       54.81       53.60      1.08 o
   5   4   3        6.23        5.69      0.52 o
   6   4   3       54.26       47.00      1.07 o
   7   4   3        7.15        6.97      1.26 o
   8   4   3       21.91       24.43      1.88 o
   9   4   3        1.21        0.67      0.91 o
  10   4   3       19.65       23.11      2.86 o
  -9   5   3        3.21        6.88      1.91 o
  -8   5   3        6.03        4.02      1.50 o
  -7   5   3        3.65        3.88      0.36 o
  -6   5   3       52.09       45.22      0.93 o
  -5   5   3        0.65        0.48      0.22 o
  -4   5   3      107.38      102.25      1.48 o
  -3   5   3       38.98       35.63      0.71 o
  -2   5   3        5.36        2.87      0.26 o
  -1   5   3      137.31      153.51      1.94 o
   0   5   3       48.87       54.52      0.97 o
   1   5   3      226.61      241.67      3.14 o
   2   5   3      111.50      120.63      1.94 o
   3   5   3      344.00      351.61      4.48 o
   4   5   3        0.85        1.31      0.44 o
   5   5   3       39.90       34.86      0.94 o
   6   5   3       47.31       45.68      1.11 o
   7   5   3        0.42        1.31      0.93 o
   8   5   3        0.31        1.62      0.98 o
   9   5   3       16.22       18.62      1.63 o
  -9   6   3        1.37        1.18      1.55 o
  -8   6   3       21.02       18.86      2.88 o
  -7   6   3        6.51        5.05      0.51 o
  -6   6   3      135.84      122.01      2.42 o
  -5   6   3        1.13        0.98      0.49 o
  -4   6   3      470.41      447.97      6.17 o
  -3   6   3        1.72        2.78      0.32 o
  -2   6   3      154.64      144.98      1.88 o
  -1   6   3       95.94       83.77      1.39 o
   0   6   3      245.85      256.70      3.35 o
   1   6   3       12.56       13.13      0.84 o
   2   6   3       55.74       54.58      1.16 o
   3   6   3       63.49       58.60      2.32 o
   4   6   3       22.43       18.69      0.76 o
   5   6   3        3.60        4.29      0.65 o
   6   6   3       14.55       16.53      0.82 o
   7   6   3       15.46       18.69      1.36 o
   8   6   3        2.89        3.99      1.16 o
   9   6   3        1.12        1.12      1.13 o
  -8   7   3        3.97        3.82      0.81 o
  -7   7   3        7.90        9.39      0.59 o
  -6   7   3        0.79        0.24      0.35 o
  -5   7   3       31.77       30.42      0.86 o
  -4   7   3       37.56       37.87      0.97 o
  -3   7   3       10.91       12.09      0.53 o
  -2   7   3      398.22      402.78      4.71 o
  -1   7   3        3.34        4.88      0.43 o
   0   7   3       41.68       44.45      1.01 o
   1   7   3       10.21        8.77      0.57 o
   2   7   3        6.31        5.85      0.76 o
   3   7   3        5.53        4.21      0.67 o
   4   7   3       52.49       53.14      1.52 o
   5   7   3        0.38        1.03      0.68 o
   6   7   3       18.69       18.10      0.95 o
   7   7   3       89.01       88.22      2.71 o
   8   7   3        6.84        8.92      1.35 o
   9   7   3        0.81        0.13      1.40 o
  -8   8   3       10.45        8.03      0.82 o
  -7   8   3        0.46        0.45      0.48 o
  -6   8   3        5.92        6.37      0.52 o
  -5   8   3        0.44        0.03      0.41 o
  -4   8   3        2.53        1.92      0.46 o
  -3   8   3      143.91      133.65      2.31 o
  -2   8   3      109.99      108.15      1.61 o
  -1   8   3       24.68       25.49      1.00 o
   0   8   3       37.28       41.27      1.14 o
   1   8   3        0.81        0.83      0.59 o
   2   8   3       67.64       65.07      1.89 o
   3   8   3       15.19       11.84      0.98 o
   4   8   3      100.38       83.37      2.20 o
   5   8   3       65.27       54.22      1.78 o
   6   8   3        0.17       -0.21      0.79 o
   7   8   3        0.06        0.77      1.43 o
   8   8   3       12.59        9.70      1.77 o
  -7   9   3        2.20        1.41      0.48 o
  -6   9   3        2.43        3.59      0.46 o
  -5   9   3        0.17        0.55      0.45 o
  -4   9   3        2.13        2.21      0.52 o
  -3   9   3        0.68        1.20      0.51 o
  -2   9   3        0.04       -0.42      0.42 o
  -1   9   3       12.00       11.84      0.73 o
   0   9   3        3.76        4.69      0.70 o
   1   9   3       24.21       23.30      1.02 o
   2   9   3        0.01       -0.78      0.78 o
   3   9   3       55.24       51.20      1.70 o
   4   9   3        7.36        7.50      1.41 o
   5   9   3        2.25        1.89      0.87 o
   6   9   3        3.33        6.22      0.89 o
   7   9   3        1.07        4.63      1.63 o
   8   9   3       11.05       13.28      2.07 o
  -7  10   3        4.10        7.15      1.57 o
  -6  10   3       32.10       37.67      0.96 o
  -5  10   3       30.34       30.46      1.08 o
  -4  10   3        0.23        0.08      0.52 o
  -3  10   3       10.92       11.70      0.80 o
  -2  10   3        1.23        1.47      1.01 o
  -1  10   3        2.24        1.72      0.66 o
   0  10   3        1.21        0.27      0.74 o
   1  10   3       68.62       62.25      1.86 o
   2  10   3       40.15       37.03      1.56 o
   3  10   3       22.53       21.92      1.51 o
   4  10   3       39.24       46.11      1.74 o
   5  10   3       31.47       31.05      1.29 o
   6  10   3        2.47        1.87      0.92 o
   7  10   3        0.26       -0.93      1.64 o
  -6  11   3       13.65       16.73      0.84 o
  -5  11   3        1.60        2.72      0.70 o
  -4  11   3       18.35       20.41      1.21 o
  -3  11   3        1.14        1.75      0.74 o
  -2  11   3        0.21       -0.12      0.62 o
  -1  11   3       19.93       19.36      1.19 o
   0  11   3       15.05       16.06      1.02 o
   1  11   3      124.08      118.16      3.12 o
   2  11   3        0.01       -0.07      0.96 o
   3  11   3        0.65        0.31      1.05 o
   4  11   3        0.18        0.55      0.90 o
   5  11   3       56.93       66.09      1.86 o
   6  11   3       30.32       34.11      1.84 o
  -4  12   3        1.67        2.32      0.68 o
  -3  12   3        0.41        0.53      0.69 o
  -2  12   3       15.09       14.03      1.94 o
  -1  12   3        1.89        1.77      1.34 o
   0  12   3        0.34        0.50      0.92 o
   1  12   3        0.00        0.34      1.06 o
   2  12   3        8.07        5.73      1.11 o
   3  12   3        1.23        1.87      1.06 o
   4  12   3        5.83        6.26      1.13 o
   5  12   3        5.26        6.76      1.35 o
  -3  13   3        9.05       12.09      1.02 o
  -2  13   3        0.32        0.68      0.84 o
  -1  13   3        1.63        1.54      0.91 o
   0  13   3        0.96       -0.83      0.83 o
   1  13   3        0.02       -0.49      1.07 o
   2  13   3        2.00        4.12      1.22 o
   3  13   3        1.09        1.99      1.14 o
  -1 -12   4        0.38        1.51      1.60 o
   0 -12   4        0.20        0.24      1.71 o
   1 -12   4        0.63       -0.16      1.23 o
  -4 -11   4        5.23        7.66      1.52 o
  -3 -11   4       41.01       52.81      2.86 o
  -2 -11   4       25.09       30.53      1.78 o
  -1 -11   4        0.01        0.19      1.32 o
   0 -11   4       17.06       21.03      1.72 o
   1 -11   4        0.09       -0.23      0.90 o
   2 -11   4       30.59       31.50      1.95 o
   3 -11   4        1.54        2.39      1.17 o
   4 -11   4       22.43       25.40      2.87 o
  -5 -10   4        7.20        9.23      1.71 o
  -4 -10   4        0.20       -0.57      1.17 o
  -3 -10   4        0.04       -0.70      1.09 o
  -2 -10   4        3.79        1.26      1.15 o
  -1 -10   4        0.31        1.57      1.06 o
   0 -10   4        0.57        0.95      1.01 o
   1 -10   4        0.04       -1.10      1.10 o
   2 -10   4        2.86        1.73      0.94 o
   3 -10   4        4.56        4.23      0.99 o
   4 -10   4       17.20       19.60      1.31 o
   5 -10   4        1.56        2.12      1.08 o
  -6  -9   4        1.12        2.66      1.78 o
  -5  -9   4       28.31       35.23      1.74 o
  -4  -9   4        0.73       -0.49      1.05 o
  -3  -9   4        1.98        1.19      1.01 o
  -2  -9   4        1.81       -0.27      0.96 o
  -1  -9   4       49.02       50.96      3.13 o
   0  -9   4        0.79       -0.25      0.94 o
   1  -9   4        4.01        4.45      0.99 o
   2  -9   4        1.54        1.69      0.71 o
   3  -9   4        0.47        2.35      0.79 o
   4  -9   4        2.84        2.60      0.85 o
   5  -9   4        1.48        0.43      0.77 o
   6  -9   4        0.00        0.25      0.69 o
  -7  -8   4        5.09        6.51      2.41 o
  -6  -8   4       26.24       27.61      2.27 o
  -5  -8   4        1.43        1.30      1.01 o
  -4  -8   4        3.78        2.73      0.99 o
  -3  -8   4       12.74       12.67      1.17 o
  -2  -8   4        0.73        1.15      0.94 o
  -1  -8   4       13.81       15.09      1.25 o
   0  -8   4        0.81        2.32      0.85 o
   1  -8   4       10.01       10.72      0.94 o
   2  -8   4        0.93        2.70      0.60 o
   3  -8   4        1.22       -0.64      0.64 o
   4  -8   4        4.92        4.39      1.00 o
   5  -8   4        5.91        7.25      0.85 o
   6  -8   4        1.25        0.80      0.63 o
   7  -8   4        8.39        7.46      0.65 o
  -8  -7   4        2.01        1.59      1.53 o
  -7  -7   4        5.67        5.08      1.59 o
  -6  -7   4        3.55        5.31      1.19 o
  -5  -7   4        8.55       10.10      1.48 o
  -4  -7   4       10.41       10.21      1.05 o
  -3  -7   4       41.18       44.65      1.55 o
  -2  -7   4       33.95       37.07      1.38 o
  -1  -7   4        5.74        4.19      0.87 o
   0  -7   4      228.25      222.96      3.48 o
   1  -7   4        0.19        0.82      0.62 o
   2  -7   4      335.69      310.58      4.21 o
   3  -7   4        4.99        5.15      0.55 o
   4  -7   4        8.98        6.83      0.67 o
   5  -7   4        2.15        1.71      0.52 o
   6  -7   4        5.83        5.00      0.72 o
   7  -7   4        3.58        2.15      0.48 o
   8  -7   4        0.03       -0.10      0.49 o
  -8  -6   4        5.51        5.88      1.28 o
  -7  -6   4        9.65        8.88      1.31 o
  -6  -6   4        8.31        6.19      1.13 o
  -5  -6   4       40.61       40.18      1.31 o
  -4  -6   4        3.38        2.74      0.73 o
  -3  -6   4        0.02        0.49      0.65 o
  -2  -6   4        9.41        7.63      0.79 o
  -1  -6   4        3.84        2.34      0.56 o
   0  -6   4       23.09       18.21      0.76 o
   1  -6   4      206.07      215.78      3.03 o
   2  -6   4      105.16       96.59      1.55 o
   3  -6   4      100.83       95.31      1.51 o
   4  -6   4       95.65       94.03      1.85 o
   5  -6   4       22.82       25.57      0.94 o
   6  -6   4        0.01        0.57      0.38 o
   7  -6   4       15.30       16.21      0.78 o
   8  -6   4       11.01       13.35      1.17 o
  -9  -5   4        1.58        2.41      1.17 o
  -8  -5   4        0.01       -0.41      1.00 o
  -7  -5   4        7.66        7.32      1.15 o
  -6  -5   4        6.80        5.11      1.05 o
  -5  -5   4        4.96        4.94      0.76 o
  -4  -5   4      130.46      126.64      2.26 o
  -3  -5   4       20.69       19.19      0.76 o
  -2  -5   4       26.11       27.04      0.88 o
  -1  -5   4       15.83       12.10      0.81 o
   0  -5   4       58.22       56.39      1.24 o
   1  -5   4       14.69       12.65      0.58 o
   2  -5   4       76.70       92.86      1.51 o
   3  -5   4       62.13       52.40      1.01 o
   4  -5   4        9.25        9.43      0.62 o
   5  -5   4       16.31       18.10      0.67 o
   6  -5   4       23.62       25.47      0.88 o
   7  -5   4        0.14        0.13      0.39 o
   8  -5   4        9.49       14.19      0.73 o
   9  -5   4        3.52        3.98      0.66 o
  -9  -4   4        0.24       -0.30      1.01 o
  -8  -4   4        7.88        5.94      1.05 o
  -7  -4   4        9.23        8.08      1.04 o
  -6  -4   4        7.16        5.09      0.73 o
  -5  -4   4       39.41       46.21      1.08 o
  -4  -4   4       43.57       37.48      0.96 o
  -3  -4   4       16.07       14.64      0.82 o
  -2  -4   4      110.80      120.40      1.87 o
  -1  -4   4      200.49      211.96      2.89 o
   0  -4   4        1.56        0.30      0.31 o
   1  -4   4       27.92       25.47      0.73 o
   2  -4   4       10.43       10.49      0.47 o
   3  -4   4        0.89        1.94      0.32 o
   4  -4   4        1.07        0.81      0.26 o
   5  -4   4      169.73      157.94      2.57 o
   6  -4   4       26.61       25.21      0.99 o
   7  -4   4        3.50        3.49      0.58 o
   8  -4   4       11.12       12.26      0.67 o
   9  -4   4        1.48        1.39      0.46 o
  -9  -3   4        0.99        1.05      1.07 o
  -8  -3   4        9.79        9.57      0.98 o
  -7  -3   4       77.40       83.50      2.16 o
  -6  -3   4      334.80      310.96      5.84 o
  -5  -3   4       38.11       35.58      0.91 o
  -4  -3   4       66.70       62.33      1.19 o
  -3  -3   4        0.91        1.10      0.52 o
  -2  -3   4        0.03       -0.12      0.35 o
  -1  -3   4       28.94       33.39      0.78 o
   0  -3   4       55.35       56.20      1.15 o
   1  -3   4      298.49      272.81      3.49 o
   2  -3   4        0.49        0.55      0.22 o
   3  -3   4       21.29       22.15      0.63 o
   4  -3   4       98.57      103.15      1.46 o
   5  -3   4      165.78      159.90      2.55 o
   6  -3   4       33.36       36.35      1.11 o
   7  -3   4        4.22        4.06      0.66 o
   8  -3   4       13.25       15.02      0.77 o
   9  -3   4        0.16        0.41      0.43 o
  -9  -2   4        7.26        9.27      0.79 o
  -8  -2   4        0.28        0.84      0.55 o
  -7  -2   4        5.85        5.91      0.80 o
  -6  -2   4      262.93      244.99      6.01 o
  -5  -2   4        2.88        5.41      0.43 o
  -4  -2   4       55.13       54.69      1.02 o
  -3  -2   4      131.48      122.75      1.78 o
  -2  -2   4      138.31      180.43      2.42 o
  -1  -2   4     1812.94     1855.08     21.52 o
   0  -2   4      479.07      499.91      6.05 o
   1  -2   4       21.62       27.56      0.65 o
   2  -2   4      109.02      104.96      1.58 o
   3  -2   4      244.71      237.03      2.87 o
   4  -2   4       65.25       63.11      1.10 o
   5  -2   4      508.34      517.66      5.88 o
   6  -2   4        5.25        4.57      0.44 o
   7  -2   4        0.25        0.42      0.36 o
   8  -2   4       27.53       29.71      1.09 o
   9  -2   4       12.84       15.07      0.94 o
  10  -2   4        3.70        4.05      0.71 o
  -9  -1   4       17.30       18.75      0.89 o
  -8  -1   4       17.10       16.02      0.80 o
  -7  -1   4       21.03       19.72      0.83 o
  -6  -1   4        0.02        0.35      0.45 o
  -5  -1   4       37.43       33.84      0.84 o
  -4  -1   4      488.61      527.35      6.34 o
  -3  -1   4       58.41       52.98      0.93 o
  -2  -1   4      163.29      159.12      2.13 o
  -1  -1   4        9.72        6.25      0.48 o
   0  -1   4       80.50       77.46      1.22 o
   1  -1   4      205.88      200.09      2.60 o
   2  -1   4      113.54      112.79      1.49 o
   3  -1   4      103.47      116.49      1.55 o
   4  -1   4      408.43      448.57      5.13 o
   5  -1   4        4.40        5.64      0.40 o
   6  -1   4        6.46        9.37      0.73 o
   7  -1   4       13.07       14.12      0.97 o
   8  -1   4       25.25       23.36      0.84 o
   9  -1   4       31.64       33.59      1.10 o
  10  -1   4       22.06       21.75      0.98 o
 -10   0   4        5.38        6.36      1.04 o
  -9   0   4       11.55       12.02      0.70 o
  -8   0   4       20.32       21.64      0.81 o
  -7   0   4       23.37       23.65      0.83 o
  -6   0   4       43.29       42.13      1.04 o
  -5   0   4       33.27       32.61      0.78 o
  -4   0   4      156.15      154.26      2.25 o
  -3   0   4      252.63      234.51      2.74 o
  -2   0   4      102.73      107.92      1.50 o
  -1   0   4        0.06       -0.06      0.40 o
   0   0   4       86.82       96.55      1.40 o
   1   0   4      106.74      108.03      1.42 o
   2   0   4       57.65       63.21      1.51 o
   3   0   4      263.02      284.12      3.33 o
   4   0   4        0.41        0.33      0.25 o
   5   0   4       87.74       84.47      1.25 o
   6   0   4        2.89        2.89      0.41 o
   7   0   4        2.35        4.19      0.53 o
   8   0   4        8.77        7.49      0.63 o
   9   0   4       24.01       25.11      1.01 o
  10   0   4        0.01       -0.71      0.73 o
 -10   1   4        0.17        0.04      1.09 o
  -9   1   4        6.69        8.92      0.79 o
  -8   1   4       31.90       30.03      0.89 o
  -7   1   4       81.37       74.53      1.48 o
  -6   1   4        1.94        1.70      0.35 o
  -5   1   4       26.26       23.34      0.57 o
  -4   1   4      189.80      170.76      2.43 o
  -3   1   4       45.63       48.31      1.14 o
  -2   1   4      546.98      565.96      6.71 o
  -1   1   4        2.40        5.19      0.30 o
   0   1   4      202.11      195.63      2.52 o
   1   1   4        0.08        0.50      0.24 o
   2   1   4      110.79      127.34      1.77 o
   3   1   4      826.85      870.32     10.27 o
   4   1   4       57.40       65.06      1.12 o
   5   1   4       18.95       21.31      0.99 o
   6   1   4        0.00       -0.13      0.36 o
   7   1   4       91.23       91.86      1.94 o
   8   1   4       60.77       66.60      1.64 o
   9   1   4        0.13       -0.50      0.50 o
  10   1   4       42.35       47.18      1.48 o
  -9   2   4       12.36       12.43      0.72 o
  -8   2   4      124.21      121.92      2.38 o
  -7   2   4      132.64      122.24      2.09 o
  -6   2   4        5.54        5.21      0.35 o
  -5   2   4       95.91       94.87      1.39 o
  -4   2   4       24.34       20.48      0.51 o
  -3   2   4       38.22       45.89      1.00 o
  -2   2   4        3.08        4.38      0.25 o
  -1   2   4     3082.80     3191.84     34.49 o
   0   2   4     1109.17     1170.00     12.03 o
   1   2   4      397.29      453.25      5.49 o
   2   2   4      206.57      243.97      2.89 o
   3   2   4     3114.13     3252.64     37.51 o
   4   2   4        2.58        2.25      0.38 o
   5   2   4       44.14       41.28      1.12 o
   6   2   4       45.74       40.39      1.03 o
   7   2   4        0.32        0.86      0.48 o
   8   2   4        4.90        4.60      0.65 o
   9   2   4        0.00        0.39      0.55 o
  10   2   4       24.28       33.30      1.53 o
  -9   3   4        0.48        0.33      0.90 o
  -8   3   4       18.09       22.10      1.36 o
  -7   3   4        2.90        1.83      0.31 o
  -6   3   4        0.38        0.23      0.25 o
  -5   3   4        9.74        8.88      0.34 o
  -4   3   4        0.31        0.32      0.24 o
  -3   3   4       48.19       41.99      0.61 o
  -2   3   4       81.52       91.42      1.21 o
  -1   3   4     1830.03     1928.42     20.95 o
   0   3   4       36.09       33.75      0.80 o
   1   3   4        0.00       -0.03      0.29 o
   2   3   4       46.72       33.51      0.74 o
   3   3   4       54.01       44.60      0.93 o
   4   3   4      681.56      736.24      8.84 o
   5   3   4       43.57       48.96      1.29 o
   6   3   4        5.53        8.34      0.69 o
   7   3   4        5.76        5.56      0.83 o
   8   3   4        4.63        6.67      0.74 o
   9   3   4        4.36        3.84      0.94 o
  10   3   4        0.13       -0.88      0.88 o
  -9   4   4        0.01        0.63      0.56 o
  -8   4   4        6.45        8.14      0.47 o
  -7   4   4       16.15       14.74      0.54 o
  -6   4   4       16.37       15.38      0.50 o
  -5   4   4       64.14       63.50      1.13 o
  -4   4   4        0.14        0.24      0.26 o
  -3   4   4       11.42        9.91      0.52 o
  -2   4   4       58.26       60.74      0.92 o
  -1   4   4       80.83       76.82      1.11 o
   0   4   4       11.40        8.06      0.35 o
   1   4   4        0.21        0.54      0.24 o
   2   4   4        4.47        5.36      0.42 o
   3   4   4      607.66      613.60      7.45 o
   4   4   4       29.94       35.18      1.02 o
   5   4   4        4.78        5.53      0.74 o
   6   4   4       90.70       90.90      1.94 o
   7   4   4       32.18       33.94      1.25 o
   8   4   4        7.00        9.95      1.11 o
   9   4   4       23.82       24.07      2.43 o
  10   4   4        3.93        6.69      1.96 o
  -9   5   4       10.08        5.48      1.88 o
  -8   5   4        6.23        6.56      0.80 o
  -7   5   4        7.77        8.70      0.50 o
  -6   5   4       30.69       30.00      0.74 o
  -5   5   4        0.56        0.27      0.28 o
  -4   5   4        0.37        0.00      0.30 o
  -3   5   4        6.57        8.07      0.39 o
  -2   5   4      108.63      127.77      1.67 o
  -1   5   4       66.56       62.58      1.00 o
   0   5   4        0.00       -0.15      0.24 o
   1   5   4       88.86       92.89      1.38 o
   2   5   4      205.11      219.60      2.98 o
   3   5   4        1.52        0.73      0.37 o
   4   5   4       20.24       19.50      0.77 o
   5   5   4       10.98       11.44      0.85 o
   6   5   4        8.08        9.75      0.76 o
   7   5   4       13.99       18.81      1.30 o
   8   5   4        0.23        1.17      0.96 o
   9   5   4       18.39       16.44      1.42 o
  -9   6   4        0.78        2.26      1.62 o
  -8   6   4        7.57        7.66      0.69 o
  -7   6   4       32.87       36.11      1.00 o
  -6   6   4       15.95       19.02      0.63 o
  -5   6   4       56.39       58.52      1.17 o
  -4   6   4        1.54        0.79      0.35 o
  -3   6   4      478.40      454.65      5.19 o
  -2   6   4      104.16      106.99      1.50 o
  -1   6   4        3.56        5.88      0.39 o
   0   6   4       68.78       74.97      1.22 o
   1   6   4      259.91      252.56      3.37 o
   2   6   4       51.16       54.28      1.16 o
   3   6   4       35.76       31.51      1.32 o
   4   6   4        4.51        4.49      0.65 o
   5   6   4        7.82        6.58      0.73 o
   6   6   4        0.67        0.59      0.69 o
   7   6   4        0.00        0.84      1.01 o
   8   6   4       23.72       28.89      1.69 o
   9   6   4        2.54        1.40      1.46 o
  -8   7   4        6.20        6.12      0.74 o
  -7   7   4       26.45       27.40      0.98 o
  -6   7   4        1.76        3.31      0.74 o
  -5   7   4        2.01        3.05      0.45 o
  -4   7   4      103.09       93.61      1.71 o
  -3   7   4      250.56      236.61      3.58 o
  -2   7   4      239.65      222.95      2.84 o
  -1   7   4        9.97       12.13      0.55 o
   0   7   4       71.59       80.23      1.35 o
   1   7   4       10.54       10.92      0.67 o
   2   7   4       38.95       40.50      1.22 o
   3   7   4       16.32       17.30      0.87 o
   4   7   4        7.99        6.67      0.76 o
   5   7   4        4.97        4.03      0.77 o
   6   7   4       33.94       32.60      1.52 o
   7   7   4       13.16       10.71      1.59 o
   8   7   4       33.09       37.74      2.34 o
   9   7   4        2.91        4.67      1.59 o
  -8   8   4        5.09        5.75      0.79 o
  -7   8   4        0.02        0.37      0.50 o
  -6   8   4        0.30        0.79      0.40 o
  -5   8   4        0.14        0.26      0.42 o
  -4   8   4       10.12       10.50      0.73 o
  -3   8   4       29.48       28.02      1.21 o
  -2   8   4       37.51       32.87      0.91 o
  -1   8   4        1.83        1.52      0.40 o
   0   8   4        3.98        5.90      0.51 o
   1   8   4       88.09       89.62      2.17 o
   2   8   4       26.60       30.26      1.09 o
   3   8   4        4.26        4.42      1.03 o
   4   8   4       10.13        9.18      1.01 o
   5   8   4        0.01       -0.20      0.93 o
   6   8   4       11.64       12.35      1.11 o
   7   8   4        0.01        0.15      1.10 o
   8   8   4        0.51       -1.33      1.51 o
  -7   9   4        0.21        0.29      0.62 o
  -6   9   4        1.15        1.08      0.48 o
  -5   9   4        0.02        0.67      0.45 o
  -4   9   4        1.56        2.50      0.60 o
  -3   9   4        4.85        5.36      0.72 o
  -2   9   4        0.81        0.92      0.48 o
  -1   9   4        1.65        0.65      0.51 o
   0   9   4        7.44        7.81      0.68 o
   1   9   4       29.80       30.16      1.68 o
   2   9   4        3.78        2.86      0.88 o
   3   9   4        0.52        1.25      0.90 o
   4   9   4        1.43        0.54      0.96 o
   5   9   4       25.07       19.93      1.28 o
   6   9   4        0.40        0.92      0.93 o
   7   9   4        0.32       -0.03      1.27 o
   8   9   4        7.06        4.13      2.58 o
  -6  10   4        6.41        4.86      0.64 o
  -5  10   4        0.31        1.13      0.54 o
  -4  10   4        5.46        5.23      0.68 o
  -3  10   4        1.84        1.85      0.55 o
  -2  10   4       19.90       17.73      1.10 o
  -1  10   4        4.44        5.32      0.74 o
   0  10   4       11.57       11.09      0.82 o
   1  10   4        1.34        0.86      0.95 o
   2  10   4        0.87        0.54      0.99 o
   3  10   4        6.03        5.10      1.05 o
   4  10   4       16.34       13.53      1.29 o
   5  10   4        6.65        8.21      1.20 o
   6  10   4        0.67        1.54      1.13 o
   7  10   4        2.14        0.51      2.92 o
  -5  11   4       11.03       12.18      1.02 o
  -4  11   4       11.74       14.07      1.08 o
  -3  11   4        0.01       -0.06      0.65 o
  -2  11   4        0.04       -0.61      0.61 o
  -1  11   4        0.02        1.18      0.76 o
   0  11   4       50.16       44.89      1.66 o
   1  11   4        1.45        0.31      0.98 o
   2  11   4        7.12        5.48      1.10 o
   3  11   4        7.35        6.25      1.17 o
   4  11   4        7.21        2.48      1.18 o
   5  11   4        0.55        0.91      1.13 o
   6  11   4        4.27        2.59      1.37 o
  -4  12   4        0.03        0.08      0.72 o
  -3  12   4        0.51       -0.63      0.73 o
  -2  12   4        3.76        5.29      0.94 o
  -1  12   4        0.30       -0.78      0.78 o
   0  12   4        3.31        2.37      0.89 o
   1  12   4        5.19        3.25      1.46 o
   2  12   4       22.45       21.45      1.51 o
   3  12   4        4.75        4.82      1.33 o
   4  12   4        0.77        2.17      1.15 o
   5  12   4       20.77       22.08      1.39 o
  -2  13   4        0.01       -0.07      0.86 o
  -1  13   4        0.72       -0.42      0.82 o
   0  13   4        7.47        5.20      1.25 o
   1  13   4        0.07       -0.90      0.90 o
   2  13   4        0.73        1.17      1.48 o
   3  13   4        4.83        6.43      1.16 o
  -3 -11   5       22.11       31.41      2.73 o
  -2 -11   5       15.16       19.22      1.64 o
  -1 -11   5        0.36       -1.19      1.19 o
   0 -11   5        0.82        0.83      1.41 o
   1 -11   5        2.58        2.36      1.29 o
   2 -11   5        0.41        0.65      1.42 o
   3 -11   5       21.49       22.61      1.81 o
  -4 -10   5       18.99       22.55      1.71 o
  -3 -10   5        5.93        3.22      1.27 o
  -2 -10   5        0.38        2.15      1.25 o
  -1 -10   5        7.00        7.57      1.29 o
   0 -10   5        0.47        0.16      1.76 o
   1 -10   5        6.99        4.31      1.29 o
   2 -10   5        0.53        0.68      1.04 o
   3 -10   5       49.80       54.47      3.92 o
   4 -10   5        9.69       11.71      1.58 o
   5 -10   5        1.15       -0.85      1.03 o
  -6  -9   5        2.06        2.25      1.99 o
  -5  -9   5        1.77        0.87      1.39 o
  -4  -9   5       17.88       23.49      1.54 o
  -3  -9   5        1.09        1.69      1.11 o
  -2  -9   5        2.14        3.02      1.11 o
  -1  -9   5        1.07        1.32      1.20 o
   0  -9   5        0.61        0.86      0.96 o
   1  -9   5       13.86       15.46      1.17 o
   2  -9   5       11.10        8.94      1.05 o
   3  -9   5       10.61       10.51      1.10 o
   4  -9   5        1.83        1.67      0.86 o
   5  -9   5        0.02       -0.61      0.72 o
   6  -9   5        0.65        0.08      0.74 o
  -6  -8   5        0.06        0.41      1.70 o
  -5  -8   5       10.62       13.48      1.52 o
  -4  -8   5        3.04        3.14      1.05 o
  -3  -8   5       19.22       22.56      1.37 o
  -2  -8   5       16.67       16.56      1.24 o
  -1  -8   5        0.58       -0.17      0.94 o
   0  -8   5        3.32        4.24      0.99 o
   1  -8   5        4.77        6.90      1.07 o
   2  -8   5        1.01        1.67      0.74 o
   3  -8   5        0.04       -0.65      0.66 o
   4  -8   5        0.20       -0.50      0.66 o
   5  -8   5        0.97        1.13      0.71 o
   6  -8   5       27.96       25.61      1.29 o
   7  -8   5       14.10       13.58      1.09 o
  -7  -7   5        0.14        1.18      2.74 o
  -6  -7   5       40.11       41.43      2.46 o
  -5  -7   5        0.01       -0.39      1.04 o
  -4  -7   5       11.10        8.05      1.05 o
  -3  -7   5      110.37       94.92      2.69 o
  -2  -7   5       14.35       11.35      1.17 o
  -1  -7   5       39.31       39.77      1.74 o
   0  -7   5       12.08        7.58      0.97 o
   1  -7   5      276.22      237.34      3.69 o
   2  -7   5       25.37       28.89      0.99 o
   3  -7   5       17.43       20.58      0.97 o
   4  -7   5       28.80       27.70      1.24 o
   5  -7   5        0.92        0.29      0.63 o
   6  -7   5       13.79       16.21      1.06 o
   7  -7   5        0.30        0.84      0.68 o
  -8  -6   5        5.85        6.17      1.63 o
  -7  -6   5        4.34        6.67      1.30 o
  -6  -6   5       16.24       17.90      1.94 o
  -5  -6   5        6.90        4.37      0.87 o
  -4  -6   5       15.98       16.49      1.01 o
  -3  -6   5      116.08       95.97      2.71 o
  -2  -6   5      145.40      120.22      2.53 o
  -1  -6   5        5.42        4.66      0.92 o
   0  -6   5       26.74       26.89      1.02 o
   1  -6   5      367.65      343.38      4.92 o
   2  -6   5      208.13      201.40      2.94 o
   3  -6   5       10.73       11.74      0.62 o
   4  -6   5        5.89        4.22      0.59 o
   5  -6   5        0.75        0.61      0.42 o
   6  -6   5        0.18        0.13      0.48 o
   7  -6   5        0.42        0.91      0.52 o
   8  -6   5        2.67        4.35      0.67 o
  -8  -5   5        5.32        7.80      1.91 o
  -7  -5   5       18.39       17.14      1.39 o
  -6  -5   5        1.69        0.54      0.98 o
  -5  -5   5       10.24        8.09      0.94 o
  -4  -5   5        4.38        6.54      0.76 o
  -3  -5   5        3.11        2.36      0.65 o
  -2  -5   5       42.42       41.77      1.23 o
  -1  -5   5       25.62       20.73      0.82 o
   0  -5   5       96.25       97.75      2.02 o
   1  -5   5        0.11        0.43      0.43 o
   2  -5   5       38.91       32.41      0.84 o
   3  -5   5        6.58        6.91      0.57 o
   4  -5   5        8.88       11.95      1.05 o
   5  -5   5       78.00       78.83      1.67 o
   6  -5   5        0.00        0.38      0.45 o
   7  -5   5        6.71        8.10      0.66 o
   8  -5   5        1.77        1.62      0.59 o
  -8  -4   5        4.09        4.42      1.12 o
  -7  -4   5       18.38       20.61      1.58 o
  -6  -4   5       28.90       19.34      1.31 o
  -5  -4   5        0.26       -0.25      0.60 o
  -4  -4   5       22.91       23.89      0.83 o
  -3  -4   5        0.35       -0.12      0.43 o
  -2  -4   5       71.53       80.21      1.48 o
  -1  -4   5       94.56       93.61      1.61 o
   0  -4   5        4.78        2.73      0.48 o
   1  -4   5       36.38       36.14      0.84 o
   2  -4   5       57.35       57.65      1.02 o
   3  -4   5       19.69       17.48      0.57 o
   4  -4   5       29.41       25.65      0.84 o
   5  -4   5      108.66      109.58      2.02 o
   6  -4   5        2.54        2.02      0.64 o
   7  -4   5        3.22        2.26      0.64 o
   8  -4   5        0.38        0.42      0.46 o
   9  -4   5        7.05        8.20      0.68 o
  -9  -3   5       16.25       15.75      1.54 o
  -8  -3   5       14.12       16.25      1.26 o
  -7  -3   5        1.89        1.29      0.64 o
  -6  -3   5       40.27       40.72      1.36 o
  -5  -3   5       99.17      101.56      1.71 o
  -4  -3   5        2.02        1.68      0.50 o
  -3  -3   5        1.14        1.44      0.43 o
  -2  -3   5       27.19       32.33      0.85 o
  -1  -3   5       22.62       25.82      1.00 o
   0  -3   5        1.99        0.80      0.39 o
   1  -3   5      267.70      297.11      3.58 o
   2  -3   5       18.06       22.71      0.58 o
   3  -3   5      116.29      117.04      1.68 o
   4  -3   5       78.03       77.50      1.39 o
   5  -3   5        1.78        2.43      0.59 o
   6  -3   5       24.07       26.06      0.89 o
   7  -3   5        0.55       -0.39      0.39 o
   8  -3   5       13.76       13.78      0.75 o
   9  -3   5        9.11       10.20      0.83 o
  -9  -2   5        4.04        4.29      0.71 o
  -8  -2   5        5.33        4.51      0.68 o
  -7  -2   5       40.37       34.70      1.69 o
  -6  -2   5       45.96       41.68      1.28 o
  -5  -2   5      213.72      199.66      3.05 o
  -4  -2   5      135.80      123.24      1.87 o
  -3  -2   5        0.25        0.82      0.33 o
  -2  -2   5      381.08      392.69      4.91 o
  -1  -2   5       80.89       86.74      1.57 o
   0  -2   5      319.16      329.97      4.18 o
   1  -2   5       98.32      111.08      1.67 o
   2  -2   5        8.94        9.79      0.45 o
   3  -2   5       15.39       17.08      0.54 o
   4  -2   5       44.81       52.85      0.97 o
   5  -2   5       16.92       16.60      0.96 o
   6  -2   5       35.02       33.04      0.97 o
   7  -2   5        0.61        0.33      0.43 o
   8  -2   5        2.42        2.14      0.64 o
   9  -2   5        2.62        3.48      0.56 o
  -9  -1   5        6.07        5.42      0.84 o
  -8  -1   5        0.15        0.35      0.51 o
  -7  -1   5        7.86        8.81      0.81 o
  -6  -1   5        1.86        1.74      0.49 o
  -5  -1   5        0.04        0.75      0.38 o
  -4  -1   5      459.19      423.74      5.23 o
  -3  -1   5      152.33      154.64      2.16 o
  -2  -1   5       77.37       72.76      1.22 o
  -1  -1   5      232.44      242.44      3.15 o
   0  -1   5       28.24       34.28      0.81 o
   1  -1   5      129.38      125.00      1.81 o
   2  -1   5      116.08      137.29      1.82 o
   3  -1   5        0.33        1.05      0.29 o
   4  -1   5       70.00       79.83      1.24 o
   5  -1   5       81.38       83.00      1.29 o
   6  -1   5      153.25      138.96      2.36 o
   7  -1   5       21.06       19.51      1.07 o
   8  -1   5        2.33        1.29      0.48 o
   9  -1   5       15.44       15.50      0.90 o
  -9   0   5        7.87        8.27      0.83 o
  -8   0   5        1.54        1.26      0.50 o
  -7   0   5       14.43       13.29      0.70 o
  -6   0   5        1.18        1.47      0.44 o
  -5   0   5        7.95        4.72      0.48 o
  -4   0   5       41.01       35.36      0.77 o
  -3   0   5       13.64       14.16      0.48 o
  -2   0   5        5.40        5.23      0.45 o
  -1   0   5       99.41      115.77      1.67 o
   0   0   5      356.54      359.53      4.46 o
   1   0   5       34.98       37.56      0.70 o
   2   0   5       24.21       36.80      0.71 o
   3   0   5      110.03      109.25      1.52 o
   4   0   5      175.08      182.36      2.33 o
   5   0   5       30.33       28.05      0.70 o
   6   0   5       11.41       11.01      0.63 o
   7   0   5        5.86        5.41      0.63 o
   8   0   5        0.26        0.39      0.53 o
   9   0   5       11.63       12.50      1.29 o
  10   0   5        0.13        0.29      0.60 o
  -9   1   5        0.03        1.08      0.58 o
  -8   1   5       45.86       44.62      1.18 o
  -7   1   5        0.03       -0.18      0.39 o
  -6   1   5       90.98       85.23      1.68 o
  -5   1   5       70.51       65.74      1.25 o
  -4   1   5       56.97       54.02      1.04 o
  -3   1   5       48.74       60.16      1.02 o
  -2   1   5        0.02        0.32      0.24 o
  -1   1   5      359.72      361.85      4.46 o
   0   1   5       81.77       75.52      1.20 o
   1   1   5      119.24      120.28      1.73 o
   2   1   5      357.84      340.46      4.26 o
   3   1   5      207.19      235.61      3.43 o
   4   1   5       18.52       16.32      0.76 o
   5   1   5       18.58       19.27      0.67 o
   6   1   5        2.23        2.44      0.46 o
   7   1   5       98.10       99.01      2.12 o
   8   1   5       57.57       63.49      1.67 o
   9   1   5        0.08        0.35      0.58 o
  10   1   5       28.15       29.00      1.48 o
  -9   2   5        0.34       -0.51      0.51 o
  -8   2   5       54.93       54.06      2.60 o
  -7   2   5        1.02        2.24      0.43 o
  -6   2   5        4.04        5.58      0.43 o
  -5   2   5       27.30       26.45      0.81 o
  -4   2   5       22.45       24.39      0.73 o
  -3   2   5        7.42       11.29      0.59 o
  -2   2   5       13.71       15.84      0.48 o
  -1   2   5      291.28      309.40      3.86 o
   0   2   5      149.40      119.95      1.72 o
   1   2   5      479.66      489.52      5.96 o
   2   2   5       87.12      102.34      1.57 o
   3   2   5      111.42       97.39      1.55 o
   4   2   5       54.10       58.46      1.14 o
   5   2   5        5.35        4.59      0.48 o
   6   2   5      102.05      102.77      1.88 o
   7   2   5        3.35        2.29      0.63 o
   8   2   5        0.34       -0.54      0.54 o
   9   2   5       13.59       14.50      1.19 o
  10   2   5        2.32        2.40      0.99 o
  -9   3   5        0.45        0.06      0.71 o
  -8   3   5        0.81        0.56      0.45 o
  -7   3   5        3.25        3.01      0.38 o
  -6   3   5       36.00       33.06      0.84 o
  -5   3   5        0.00        0.11      0.29 o
  -4   3   5       31.21       31.93      0.71 o
  -3   3   5       62.26       67.34      1.11 o
  -2   3   5      346.57      410.34      4.69 o
  -1   3   5      339.71      345.29      4.00 o
   0   3   5      976.80     1035.92     11.45 o
   1   3   5       42.72       61.54      1.54 o
   2   3   5       15.98       15.00      0.55 o
   3   3   5      299.75      319.23      4.10 o
   4   3   5       76.79       89.90      1.56 o
   5   3   5      644.74      643.27      7.87 o
   6   3   5       40.98       43.56      1.25 o
   7   3   5       36.25       36.20      1.29 o
   8   3   5       45.19       43.34      1.74 o
   9   3   5       10.25       12.10      3.06 o
  -9   4   5        1.67        1.04      0.70 o
  -8   4   5        1.79        1.46      0.43 o
  -7   4   5       28.36       26.59      1.19 o
  -6   4   5       14.89       16.75      0.60 o
  -5   4   5        0.18        0.27      0.30 o
  -4   4   5        0.18        0.79      0.30 o
  -3   4   5        0.26        0.05      0.21 o
  -2   4   5       45.26       42.08      0.79 o
  -1   4   5      172.40      193.43      2.41 o
   0   4   5        0.23       -0.20      0.20 o
   1   4   5        0.15        0.38      0.35 o
   2   4   5      296.10      311.29      4.02 o
   3   4   5       69.11       76.57      1.38 o
   4   4   5       93.35       96.67      1.68 o
   5   4   5      158.30      151.28      2.30 o
   6   4   5        0.34       -0.16      0.58 o
   7   4   5        3.70        4.47      1.12 o
   8   4   5        1.65       -0.05      1.40 o
   9   4   5       21.36       23.65      1.55 o
  -9   5   5        2.93        2.77      0.73 o
  -8   5   5        8.70        8.16      0.56 o
  -7   5   5        3.47        3.44      0.40 o
  -6   5   5       29.98       30.69      0.83 o
  -5   5   5       11.62       13.22      0.72 o
  -4   5   5       32.18       32.64      0.84 o
  -3   5   5        2.96        2.50      0.28 o
  -2   5   5        2.69        2.03      0.30 o
  -1   5   5        3.33        3.31      0.36 o
   0   5   5       39.60       39.95      0.84 o
   1   5   5      101.60       98.69      1.61 o
   2   5   5      248.45      234.36      3.18 o
   3   5   5       24.01       19.70      0.85 o
   4   5   5       58.31       54.99      1.23 o
   5   5   5       82.23       77.20      1.66 o
   6   5   5       61.75       51.85      1.75 o
   7   5   5        2.22        1.78      1.36 o
   8   5   5       14.14       14.13      1.34 o
   9   5   5        6.78        7.79      1.27 o
  -8   6   5       12.22       14.42      0.92 o
  -7   6   5        4.13        3.66      0.73 o
  -6   6   5        2.02        1.35      0.38 o
  -5   6   5       25.69       25.86      0.86 o
  -4   6   5       97.67       94.81      1.69 o
  -3   6   5      118.34      109.70      1.69 o
  -2   6   5      108.46      105.02      1.52 o
  -1   6   5        0.67        0.69      0.32 o
   0   6   5       18.21       17.26      0.58 o
   1   6   5       15.34       18.06      1.01 o
   2   6   5        7.10        6.54      0.65 o
   3   6   5       52.36       54.02      1.41 o
   4   6   5        2.50        2.43      0.66 o
   5   6   5       37.68       39.21      1.25 o
   6   6   5       18.49       17.53      1.52 o
   7   6   5        5.74        8.23      1.36 o
   8   6   5        0.16       -0.09      1.12 o
   9   6   5       10.53       11.32      1.67 o
  -8   7   5       14.11       15.09      0.99 o
  -7   7   5        9.30        6.61      0.65 o
  -6   7   5        1.55        0.86      0.50 o
  -5   7   5        0.20       -0.22      0.37 o
  -4   7   5       43.22       39.57      1.05 o
  -3   7   5      131.92      114.16      2.04 o
  -2   7   5      229.64      231.74      2.92 o
  -1   7   5       54.05       49.35      1.01 o
   0   7   5       10.85       10.92      0.66 o
   1   7   5       11.74       11.64      0.68 o
   2   7   5       71.46       71.01      2.42 o
   3   7   5      110.88      107.41      2.32 o
   4   7   5       12.50       11.42      0.97 o
   5   7   5       38.01       34.14      1.41 o
   6   7   5        5.83        7.91      1.01 o
   7   7   5        9.41       15.68      2.15 o
   8   7   5       24.24       25.66      1.99 o
  -7   8   5        1.47        1.61      0.55 o
  -6   8   5        0.35        0.90      0.44 o
  -5   8   5        0.74        0.22      0.41 o
  -4   8   5       17.03       18.36      0.81 o
  -3   8   5       14.83       14.17      0.75 o
  -2   8   5       27.28       30.43      0.91 o
  -1   8   5       92.26       93.43      1.54 o
   0   8   5       38.33       36.06      1.01 o
   1   8   5       16.30       17.32      0.89 o
   2   8   5       14.90       17.35      1.08 o
   3   8   5        6.39        5.91      0.94 o
   4   8   5       28.51       26.77      1.31 o
   5   8   5       23.16       20.33      1.29 o
   6   8   5        3.64        3.17      1.11 o
   7   8   5        2.60        3.24      1.27 o
   8   8   5        1.59        2.69      1.72 o
  -7   9   5        3.05        4.18      0.68 o
  -6   9   5        1.83        1.29      0.58 o
  -5   9   5        0.64       -0.21      0.55 o
  -4   9   5       13.91       13.36      0.79 o
  -3   9   5       22.39       22.56      1.80 o
  -2   9   5        0.09        0.67      0.48 o
  -1   9   5        2.83        2.76      0.55 o
   0   9   5        9.58        8.23      0.70 o
   1   9   5        0.12        0.42      0.72 o
   2   9   5       10.24       12.10      1.30 o
   3   9   5        4.03        3.98      1.04 o
   4   9   5       38.74       38.03      1.58 o
   5   9   5       33.34       34.29      1.59 o
   6   9   5        5.39        3.48      1.06 o
   7   9   5        8.67        6.07      1.47 o
  -6  10   5        2.88        2.93      0.67 o
  -5  10   5        0.65        0.64      0.56 o
  -4  10   5        5.49        5.14      0.69 o
  -3  10   5        0.00       -0.06      0.72 o
  -2  10   5        4.11        3.45      0.76 o
  -1  10   5       16.31       18.72      1.01 o
   0  10   5        4.51        4.15      0.71 o
   1  10   5        1.35        0.69      0.96 o
   2  10   5        3.99        4.62      1.14 o
   3  10   5        7.90        6.93      1.10 o
   4  10   5       48.43       47.98      1.83 o
   5  10   5        3.46        3.89      1.14 o
   6  10   5        0.28        1.51      1.41 o
   7  10   5        5.49        6.51      4.77 o
  -5  11   5       14.38       14.14      1.08 o
  -4  11   5        3.39        3.88      0.84 o
  -3  11   5        3.42        3.89      0.81 o
  -2  11   5        1.63        0.69      0.66 o
  -1  11   5        0.00        0.01      0.72 o
   0  11   5        0.02       -0.72      0.72 o
   1  11   5       19.91       24.53      1.35 o
   2  11   5        2.11        1.21      1.13 o
   3  11   5        3.93        4.96      1.35 o
   4  11   5        9.88       11.76      1.43 o
   5  11   5       19.53       24.64      1.61 o
   6  11   5        4.64        6.63      1.70 o
  -4  12   5        0.26       -0.51      0.79 o
  -3  12   5        6.80        9.65      1.08 o
  -2  12   5        4.86        5.90      1.24 o
  -1  12   5        2.16        2.41      0.96 o
   0  12   5        1.65        1.79      1.26 o
   1  12   5       30.99       33.04      1.61 o
   2  12   5       15.45       13.47      1.44 o
   3  12   5        5.14        6.61      1.31 o
   4  12   5        0.01        0.24      1.91 o
  -2  13   5        1.31        3.24      1.05 o
  -1  13   5        1.85        3.93      1.08 o
   0  13   5        2.22        2.28      1.06 o
   1  13   5        0.26        0.37      0.93 o
   2  13   5        0.06        0.89      1.46 o
   0 -11   6        2.09        2.16      1.60 o
   1 -11   6        0.00       -0.31      1.33 o
  -3 -10   6        1.03        0.65      1.32 o
  -2 -10   6       53.96       62.36      2.28 o
  -1 -10   6       13.94       16.61      1.96 o
   0 -10   6       24.84       27.64      1.66 o
   1 -10   6       16.23       11.87      1.32 o
   2 -10   6        4.44        4.10      1.21 o
   3 -10   6        7.42        9.93      1.45 o
   4 -10   6        9.54       12.59      2.34 o
  -5  -9   6        3.03        1.32      1.70 o
  -4  -9   6        1.69        3.86      1.28 o
  -3  -9   6        0.05       -0.21      1.13 o
  -2  -9   6       14.94       19.00      1.41 o
  -1  -9   6        0.76       -0.12      1.26 o
   0  -9   6        3.77        5.23      1.11 o
   1  -9   6        9.63        7.78      1.37 o
   2  -9   6        1.61        1.55      0.85 o
   3  -9   6        3.69        3.01      1.05 o
   4  -9   6       11.09       12.36      1.23 o
   5  -9   6       25.24       26.85      1.50 o
  -6  -8   6        0.14       -0.99      1.76 o
  -5  -8   6        1.19        1.72      1.35 o
  -4  -8   6       12.41       12.31      1.28 o
  -3  -8   6       10.63       12.75      1.26 o
  -2  -8   6        1.94        4.31      1.08 o
  -1  -8   6        6.90        8.75      1.15 o
   0  -8   6        1.30       -0.09      0.96 o
   1  -8   6        1.13        0.99      0.93 o
   2  -8   6        3.43        1.51      0.84 o
   3  -8   6        0.10        0.92      0.75 o
   4  -8   6        1.63        2.45      0.77 o
   5  -8   6        3.17        1.89      0.82 o
   6  -8   6       11.89       11.12      1.10 o
  -7  -7   6        0.00       -2.32      2.32 o
  -6  -7   6        6.09        2.95      1.61 o
  -5  -7   6        4.40        6.26      1.27 o
  -4  -7   6       15.91       16.69      1.25 o
  -3  -7   6       15.12       13.70      1.16 o
  -2  -7   6        7.39        5.70      1.08 o
  -1  -7   6      109.41       96.48      2.38 o
   0  -7   6       37.05       32.64      1.45 o
   1  -7   6        8.81       11.27      1.17 o
   2  -7   6        1.63        0.65      0.60 o
   3  -7   6       16.69       16.09      0.96 o
   4  -7   6        2.22        2.28      0.77 o
   5  -7   6       20.40       21.55      1.95 o
   6  -7   6       11.32       11.22      1.20 o
   7  -7   6       34.94       40.96      1.59 o
  -7  -6   6        7.22        7.26      1.65 o
  -6  -6   6        7.98        4.15      2.11 o
  -5  -6   6        4.31        8.61      1.26 o
  -4  -6   6        8.77        8.26      1.12 o
  -3  -6   6        2.38       -0.42      0.87 o
  -2  -6   6        0.02        1.16      0.92 o
  -1  -6   6        2.15        1.65      0.81 o
   0  -6   6       27.99       27.12      1.24 o
   1  -6   6       39.51       37.39      1.22 o
   2  -6   6      115.08      114.42      2.02 o
   3  -6   6       45.36       41.12      1.34 o
   4  -6   6        0.12       -0.44      0.62 o
   5  -6   6       11.33       11.24      1.34 o
   6  -6   6        4.20        3.86      0.76 o
   7  -6   6        4.06        3.58      0.80 o
  -8  -5   6        4.80        5.94      1.33 o
  -7  -5   6        0.57       -0.16      1.11 o
  -6  -5   6       12.04       15.12      1.37 o
  -5  -5   6        5.00        4.45      0.94 o
  -4  -5   6       17.32       16.36      0.96 o
  -3  -5   6       18.34       20.87      0.99 o
  -2  -5   6        8.71        2.89      0.81 o
  -1  -5   6       22.99       21.41      1.09 o
   0  -5   6       12.19       13.35      0.81 o
   1  -5   6        1.45        0.83      0.60 o
   2  -5   6        7.96        6.74      0.60 o
   3  -5   6      677.98      654.30      8.16 o
   4  -5   6       79.70       83.78      1.96 o
   5  -5   6       43.07       41.64      1.26 o
   6  -5   6        3.57        3.26      0.64 o
   7  -5   6       15.82       18.57      1.46 o
   8  -5   6       21.13       21.27      1.17 o
  -8  -4   6        4.23        4.06      1.12 o
  -7  -4   6        0.69        0.19      0.99 o
  -6  -4   6        8.46        8.24      1.46 o
  -5  -4   6        0.06       -0.75      0.75 o
  -4  -4   6      139.09      133.40      2.39 o
  -3  -4   6        0.31        0.82      0.60 o
  -2  -4   6       30.11       26.63      0.98 o
  -1  -4   6        0.88        1.40      0.52 o
   0  -4   6       32.44       31.40      1.03 o
   1  -4   6       76.28       76.95      1.36 o
   2  -4   6       12.94       16.58      0.68 o
   3  -4   6        6.53        6.20      0.49 o
   4  -4   6        0.05       -0.36      0.36 o
   5  -4   6       17.70       21.09      0.89 o
   6  -4   6        9.40       11.18      0.73 o
   7  -4   6        1.66        1.59      0.55 o
   8  -4   6       14.85       15.82      1.04 o
  -8  -3   6        2.33        2.11      0.97 o
  -7  -3   6        8.12        8.76      1.11 o
  -6  -3   6        2.01       -0.02      0.90 o
  -5  -3   6        0.98        1.04      0.71 o
  -4  -3   6       36.46       42.75      1.09 o
  -3  -3   6       47.48       53.46      1.20 o
  -2  -3   6        3.56        4.15      0.59 o
  -1  -3   6       13.27       14.93      0.84 o
   0  -3   6       84.40       85.58      1.52 o
   1  -3   6      126.46      131.95      2.06 o
   2  -3   6       66.66       71.30      1.49 o
   3  -3   6       70.25       69.69      1.23 o
   4  -3   6        2.40        1.27      0.49 o
   5  -3   6       40.81       42.23      1.16 o
   6  -3   6       29.67       25.30      0.94 o
   7  -3   6        3.40        3.48      0.57 o
   8  -3   6        4.34        3.70      0.61 o
   9  -3   6        4.54        5.53      1.17 o
  -9  -2   6        3.54        4.45      0.98 o
  -8  -2   6        0.09        0.06      0.87 o
  -7  -2   6        1.30        0.26      0.60 o
  -6  -2   6       76.71       70.13      1.77 o
  -5  -2   6       30.96       33.15      1.67 o
  -4  -2   6       60.41       59.86      1.44 o
  -3  -2   6      124.90      122.42      1.92 o
  -2  -2   6        8.57        7.72      0.54 o
  -1  -2   6       44.40       49.64      1.34 o
   0  -2   6       99.07      106.76      1.73 o
   1  -2   6        0.02       -0.09      0.29 o
   2  -2   6        0.43        0.47      0.31 o
   3  -2   6       25.54       24.11      0.71 o
   4  -2   6       42.72       41.29      1.46 o
   5  -2   6       59.89       60.22      1.23 o
   6  -2   6        6.01        6.49      0.62 o
   7  -2   6       21.52       20.92      0.88 o
   8  -2   6        0.14       -0.14      0.45 o
   9  -2   6        1.93        1.68      0.97 o
  -9  -1   6        5.88        6.23      1.03 o
  -8  -1   6        1.53        2.88      0.61 o
  -7  -1   6        1.43        1.70      0.55 o
  -6  -1   6        0.00       -0.46      0.46 o
  -5  -1   6       13.11       10.22      0.72 o
  -4  -1   6       14.32       14.52      0.64 o
  -3  -1   6      556.74      525.05      6.46 o
  -2  -1   6       19.86       17.83      0.73 o
  -1  -1   6       58.40       50.32      1.43 o
   0  -1   6       11.76       10.22      0.56 o
   1  -1   6       34.09       36.93      1.01 o
   2  -1   6       90.65      105.63      1.54 o
   3  -1   6        8.26        8.92      0.47 o
   4  -1   6        1.79        1.58      0.37 o
   5  -1   6        7.97        7.71      0.48 o
   6  -1   6       42.91       40.24      1.13 o
   7  -1   6       41.07       42.85      1.25 o
   8  -1   6        0.40        0.61      0.52 o
   9  -1   6        0.79        0.37      0.80 o
  -9   0   6        0.22       -0.45      0.51 o
  -8   0   6        9.94       10.61      1.12 o
  -7   0   6        0.13       -0.53      0.53 o
  -6   0   6       45.58       41.42      1.22 o
  -5   0   6        6.46        6.68      0.60 o
  -4   0   6        0.65        0.80      0.39 o
  -3   0   6      326.41      313.17      3.74 o
  -2   0   6       34.48       35.05      0.77 o
  -1   0   6       96.50      114.55      1.76 o
   0   0   6      230.71      247.09      3.26 o
   1   0   6       18.41       18.34      0.56 o
   2   0   6      106.22      107.88      1.55 o
   3   0   6       39.82       36.46      0.79 o
   4   0   6       13.66       15.04      0.61 o
   5   0   6        1.93        2.38      0.38 o
   6   0   6        5.22        5.25      0.56 o
   7   0   6        0.03        0.36      0.57 o
   8   0   6        0.01        0.71      0.61 o
   9   0   6        0.09        1.07      0.85 o
  -9   1   6        0.96        0.34      0.52 o
  -8   1   6        4.01        4.33      0.56 o
  -7   1   6        3.22        4.92      0.85 o
  -6   1   6       49.16       45.51      1.24 o
  -5   1   6        0.38        0.40      0.41 o
  -4   1   6      143.81      146.47      2.06 o
  -3   1   6      102.74      105.19      1.61 o
  -2   1   6      144.72      141.94      2.03 o
  -1   1   6       33.74       37.79      0.85 o
   0   1   6      345.64      380.24      4.43 o
   1   1   6        2.57        2.55      0.38 o
   2   1   6       46.02       53.52      1.09 o
   3   1   6      197.66      191.57      2.66 o
   4   1   6       42.82       45.24      1.05 o
   5   1   6        3.59        4.00      0.53 o
   6   1   6        7.27        8.79      0.65 o
   7   1   6        0.27        0.56      0.56 o
   8   1   6       21.10       21.00      1.30 o
   9   1   6        2.01        3.44      0.98 o
  -9   2   6        0.06        0.54      0.75 o
  -8   2   6        2.39        1.45      0.50 o
  -7   2   6       11.39       10.45      0.64 o
  -6   2   6        0.21        0.34      0.43 o
  -5   2   6        1.13        0.72      0.41 o
  -4   2   6      124.23      118.43      1.92 o
  -3   2   6       18.34       19.95      0.60 o
  -2   2   6       12.09        9.92      0.47 o
  -1   2   6      226.66      274.85      3.54 o
   0   2   6       68.81       66.68      1.18 o
   1   2   6      352.52      385.76      4.84 o
   2   2   6       17.32       19.61      0.67 o
   3   2   6       63.28       57.05      1.17 o
   4   2   6       21.82       26.61      0.83 o
   5   2   6       36.09       35.88      0.97 o
   6   2   6       21.60       24.18      0.93 o
   7   2   6        6.61        5.15      0.94 o
   8   2   6       38.52       34.47      2.10 o
   9   2   6       16.11       16.52      1.31 o
  -9   3   6        6.58        6.40      0.70 o
  -8   3   6        7.16        7.78      0.58 o
  -7   3   6       43.74       39.95      1.00 o
  -6   3   6       64.76       62.53      1.40 o
  -5   3   6      148.60      139.13      2.46 o
  -4   3   6       77.90       73.35      1.40 o
  -3   3   6        0.61       -0.16      0.25 o
  -2   3   6       31.03       33.22      0.72 o
  -1   3   6      298.10      349.50      4.26 o
   0   3   6      348.28      374.99      4.71 o
   1   3   6        9.20        6.25      0.57 o
   2   3   6       16.89       13.14      0.84 o
   3   3   6      168.05      182.76      2.60 o
   4   3   6      130.73      136.99      2.14 o
   5   3   6       81.49       78.62      1.49 o
   6   3   6       79.33       65.33      1.72 o
   7   3   6       51.05       46.70      1.85 o
   8   3   6        0.94        0.54      0.95 o
   9   3   6        9.32       10.96      1.24 o
  -9   4   6       14.79       14.35      1.13 o
  -8   4   6        0.60        0.16      0.46 o
  -7   4   6        2.26        1.74      0.43 o
  -6   4   6        8.17        5.23      0.48 o
  -5   4   6      168.55      163.32      2.59 o
  -4   4   6        0.29        1.83      0.38 o
  -3   4   6        9.37       10.91      0.60 o
  -2   4   6       18.17       21.62      0.59 o
  -1   4   6      242.91      271.38      3.30 o
   0   4   6      229.16      262.76      3.22 o
   1   4   6        1.41        1.38      0.26 o
   2   4   6       70.53       70.20      1.50 o
   3   4   6       10.55       12.58      0.73 o
   4   4   6      550.95      561.49      6.99 o
   5   4   6      100.57      101.67      1.98 o
   6   4   6       58.87       61.04      1.56 o
   7   4   6       31.87       24.98      1.42 o
   8   4   6        0.01        0.82      1.04 o
   9   4   6       14.86       19.37      1.51 o
  -8   5   6        4.60        3.51      0.59 o
  -7   5   6        2.59        3.28      0.44 o
  -6   5   6        0.33        0.55      0.38 o
  -5   5   6       42.58       41.90      1.49 o
  -4   5   6        1.95        2.17      0.59 o
  -3   5   6        5.46        6.98      0.84 o
  -2   5   6       35.62       35.26      0.80 o
  -1   5   6       20.91       27.22      0.70 o
   0   5   6        2.27        1.86      0.32 o
   1   5   6        0.68        0.56      0.51 o
   2   5   6      265.00      244.35      3.37 o
   3   5   6        4.09        4.91      0.68 o
   4   5   6      187.28      161.84      2.72 o
   5   5   6        3.46        1.84      0.68 o
   6   5   6        7.60        6.23      0.81 o
   7   5   6        2.99        3.21      1.11 o
   8   5   6        0.10        1.08      1.17 o
   9   5   6        0.28        1.00      1.16 o
  -8   6   6        1.95        0.97      0.51 o
  -7   6   6       10.46       11.59      0.62 o
  -6   6   6       23.53       24.95      0.83 o
  -5   6   6       33.03       29.66      1.02 o
  -4   6   6        0.14        0.25      0.36 o
  -3   6   6        4.12        3.20      0.44 o
  -2   6   6        1.10        0.64      0.33 o
  -1   6   6        7.39        8.77      0.49 o
   0   6   6        5.90        6.00      0.46 o
   1   6   6       31.58       32.63      0.93 o
   2   6   6       66.27       64.84      1.51 o
   3   6   6      232.80      233.08      3.64 o
   4   6   6        1.29        0.38      0.68 o
   5   6   6       92.33       82.46      1.89 o
   6   6   6        7.67        7.86      0.94 o
   7   6   6        9.86       12.01      1.61 o
   8   6   6        0.62        0.39      1.87 o
   9   6   6        1.53       -0.76      1.46 o
  -8   7   6        0.64        0.06      0.90 o
  -7   7   6        1.48        2.81      0.48 o
  -6   7   6        1.67        2.26      0.85 o
  -5   7   6        0.22        0.10      0.47 o
  -4   7   6        2.01        0.66      0.65 o
  -3   7   6       85.01       83.04      1.67 o
  -2   7   6      161.38      155.74      2.15 o
  -1   7   6        0.40        0.37      0.35 o
   0   7   6       73.01       76.75      1.35 o
   1   7   6        0.04        0.05      0.42 o
   2   7   6       72.55       74.89      1.70 o
   3   7   6        7.35        7.47      1.04 o
   4   7   6       26.11       23.58      1.50 o
   5   7   6       12.40       14.14      1.14 o
   6   7   6        0.76        1.36      0.92 o
   7   7   6        1.17        1.67      1.45 o
   8   7   6        7.59        7.35      1.70 o
  -7   8   6        1.39        1.87      0.62 o
  -6   8   6       15.45       16.91      0.98 o
  -5   8   6       20.23       21.25      0.92 o
  -4   8   6       10.67       10.12      0.69 o
  -3   8   6        2.25        1.92      0.53 o
  -2   8   6      316.75      310.43      4.21 o
  -1   8   6      111.22      112.93      1.90 o
   0   8   6      142.17      144.11      2.31 o
   1   8   6       98.70       97.48      1.81 o
   2   8   6       21.92       20.93      1.16 o
   3   8   6        1.60        0.49      1.08 o
   4   8   6        0.05       -0.74      0.93 o
   5   8   6        2.17        1.18      0.96 o
   6   8   6        0.92        1.79      0.98 o
   7   8   6        0.25        1.28      1.52 o
   8   8   6        0.00       -0.86      1.68 o
  -6   9   6        0.44        0.01      0.60 o
  -5   9   6        2.43        3.02      0.58 o
  -4   9   6       12.47       12.09      0.79 o
  -3   9   6        7.64        7.19      0.70 o
  -2   9   6        0.19       -0.56      0.56 o
  -1   9   6       12.72       16.46      0.90 o
   0   9   6       13.64       13.20      1.07 o
   1   9   6       39.74       42.98      1.36 o
   2   9   6       10.61       11.79      1.35 o
   3   9   6       32.01       29.49      1.50 o
   4   9   6        0.79       -0.10      0.98 o
   5   9   6        5.71        6.98      1.21 o
   6   9   6        0.00       -0.43      1.10 o
   7   9   6        8.62        5.70      1.86 o
  -6  10   6        0.49        1.56      0.62 o
  -5  10   6        1.23       -0.02      0.89 o
  -4  10   6        3.43        4.01      0.85 o
  -3  10   6       21.71       21.87      1.21 o
  -2  10   6        8.05        9.31      0.95 o
  -1  10   6       33.17       30.88      1.19 o
   0  10   6        3.23        2.37      0.64 o
   1  10   6        7.27        8.48      1.10 o
   2  10   6        1.02        2.23      1.01 o
   3  10   6        2.17        2.16      1.05 o
   4  10   6        2.13        2.80      1.14 o
   5  10   6        0.16        1.23      1.18 o
   6  10   6        0.02       -0.73      1.40 o
  -5  11   6        0.21        0.64      0.76 o
  -4  11   6        2.63        3.21      0.86 o
  -3  11   6        0.60       -0.16      0.73 o
  -2  11   6       10.21        9.02      1.02 o
  -1  11   6        0.02       -0.48      0.66 o
   0  11   6        0.95        0.87      0.77 o
   1  11   6        0.06       -0.10      0.88 o
   2  11   6       11.41       10.49      1.26 o
   3  11   6        0.53        0.18      1.14 o
   4  11   6        2.64        2.38      1.28 o
   5  11   6        4.47        5.01      1.64 o
  -3  12   6        0.37       -0.72      0.75 o
  -2  12   6        0.73       -0.23      0.79 o
  -1  12   6        0.14        0.46      0.79 o
   0  12   6        2.71        1.16      0.92 o
   1  12   6        0.06       -1.04      1.46 o
   2  12   6        5.03        5.82      1.05 o
   3  12   6        0.19        1.48      1.27 o
   4  12   6        0.70       -0.05      1.29 o
  -1  13   6        0.36       -0.55      1.47 o
   0  13   6        0.00       -0.62      0.89 o
   1  13   6        0.07       -0.52      1.02 o
   2  13   6        0.01       -0.21      1.01 o
  -2 -10   7       11.16       15.24      2.60 o
  -1 -10   7        5.29        6.67      1.35 o
   0 -10   7        0.53        0.00      1.51 o
   1 -10   7        0.21       -0.51      1.03 o
   2 -10   7        7.19        7.62      1.49 o
  -4  -9   7        3.82        8.10      1.73 o
  -3  -9   7        6.85        5.79      1.35 o
  -2  -9   7        6.10        5.37      1.51 o
  -1  -9   7       20.53       20.16      1.56 o
   0  -9   7        9.75       11.92      1.67 o
   1  -9   7        0.07       -0.37      1.31 o
   2  -9   7        3.12        4.41      1.16 o
   3  -9   7        0.28       -0.86      0.86 o
   4  -9   7       29.74       29.94      1.86 o
  -5  -8   7        4.89        3.76      1.53 o
  -4  -8   7        5.66        4.41      1.24 o
  -3  -8   7        0.48        0.34      1.16 o
  -2  -8   7        0.18       -1.07      1.07 o
  -1  -8   7        0.83        0.22      1.03 o
   0  -8   7        8.12        8.24      1.22 o
   1  -8   7       11.17       12.95      1.20 o
   2  -8   7       26.98       25.53      1.91 o
   3  -8   7        0.46       -0.12      0.87 o
   4  -8   7        0.09        0.81      0.91 o
   5  -8   7        0.74       -0.16      1.07 o
  -6  -7   7        3.29        0.43      1.72 o
  -5  -7   7        0.11        0.32      1.25 o
  -4  -7   7        0.01       -0.97      0.97 o
  -3  -7   7       15.95       16.13      1.29 o
  -2  -7   7        0.06        0.23      0.97 o
  -1  -7   7        0.04       -1.10      1.10 o
   0  -7   7       10.29        7.68      1.23 o
   1  -7   7        6.80        5.88      0.99 o
   2  -7   7        0.15        0.16      0.66 o
   3  -7   7        0.62        0.67      0.75 o
   4  -7   7        0.97        1.20      0.79 o
   5  -7   7       31.13       29.64      2.39 o
   6  -7   7        0.17        0.85      0.80 o
  -6  -6   7       16.83       21.93      3.38 o
  -5  -6   7        5.82        5.47      1.24 o
  -4  -6   7       37.21       37.98      1.94 o
  -3  -6   7        6.74        8.79      1.12 o
  -2  -6   7        4.62        3.22      1.04 o
  -1  -6   7        0.89        3.47      1.24 o
   0  -6   7        3.80        6.85      1.21 o
   1  -6   7       18.04       16.44      1.19 o
   2  -6   7       30.41       29.22      1.06 o
   3  -6   7       27.85       30.72      1.20 o
   4  -6   7        8.70        8.38      1.02 o
   5  -6   7       57.72       57.91      1.84 o
   6  -6   7       41.52       42.27      1.59 o
   7  -6   7        0.21       -0.22      0.71 o
  -7  -5   7       19.66       18.78      1.89 o
  -6  -5   7       27.46       30.18      3.34 o
  -5  -5   7        0.01        0.04      1.04 o
  -4  -5   7        4.46        6.22      1.00 o
  -3  -5   7        0.24       -0.59      0.90 o
  -2  -5   7      389.53      330.27      6.24 o
  -1  -5   7       18.92       16.09      1.10 o
   0  -5   7      106.73      101.91      2.33 o
   1  -5   7        7.51        5.72      0.89 o
   2  -5   7      143.15      135.90      2.27 o
   3  -5   7      161.60      154.97      2.49 o
   4  -5   7       24.19       23.65      1.31 o
   5  -5   7        0.06        0.63      0.67 o
   6  -5   7        3.41        3.84      0.83 o
   7  -5   7       11.12       10.53      0.99 o
  -7  -4   7        3.78        4.90      1.23 o
  -6  -4   7        0.29       -0.92      1.02 o
  -5  -4   7        4.39        2.56      0.89 o
  -4  -4   7       12.70       12.79      0.90 o
  -3  -4   7        0.90        0.22      0.66 o
  -2  -4   7      118.47      113.40      2.19 o
  -1  -4   7        1.89        3.49      0.79 o
   0  -4   7       35.53       32.83      1.24 o
   1  -4   7        5.08        6.03      1.06 o
   2  -4   7       60.68       59.71      1.33 o
   3  -4   7       20.69       20.83      1.27 o
   4  -4   7      136.23      138.79      2.51 o
   5  -4   7        1.92        1.03      0.67 o
   6  -4   7       12.88       12.61      1.00 o
   7  -4   7        1.39        0.53      0.73 o
   8  -4   7        0.01        0.56      0.71 o
  -8  -3   7        0.71        0.34      1.04 o
  -7  -3   7       21.05       23.39      1.49 o
  -6  -3   7        1.76        1.14      0.98 o
  -5  -3   7        0.04        0.32      0.91 o
  -4  -3   7      107.11      106.73      2.46 o
  -3  -3   7       16.82       19.18      0.90 o
  -2  -3   7       51.73       50.81      1.34 o
  -1  -3   7       14.95       16.68      0.84 o
   0  -3   7        1.21        1.39      0.53 o
   1  -3   7      257.42      251.24      3.79 o
   2  -3   7      109.25      104.55      1.80 o
   3  -3   7        1.29       -0.20      0.45 o
   4  -3   7       92.11       91.02      1.67 o
   5  -3   7       79.47       75.21      2.17 o
   6  -3   7        4.11        3.58      0.73 o
   7  -3   7        0.03        0.61      0.66 o
   8  -3   7        0.00        0.28      0.70 o
  -8  -2   7        0.17        0.70      0.90 o
  -7  -2   7       11.73       15.42      1.45 o
  -6  -2   7        1.18        0.70      0.84 o
  -5  -2   7        6.13        8.24      1.64 o
  -4  -2   7        8.76        9.75      0.77 o
  -3  -2   7      119.03      111.98      2.51 o
  -2  -2   7       17.04       16.18      0.72 o
  -1  -2   7       43.96       46.11      1.65 o
   0  -2   7       49.37       51.47      1.55 o
   1  -2   7       37.80       38.93      1.23 o
   2  -2   7      130.69      126.31      2.05 o
   3  -2   7        5.60        5.34      0.47 o
   4  -2   7        3.42        2.53      0.43 o
   5  -2   7       19.25       21.08      1.03 o
   6  -2   7        0.13        0.64      0.69 o
   7  -2   7        7.21        8.41      1.19 o
   8  -2   7        0.00       -0.06      0.72 o
   9  -2   7        2.01        1.53      1.51 o
  -8  -1   7        4.51        3.54      0.91 o
  -7  -1   7        0.93        0.05      0.69 o
  -6  -1   7       25.12       27.59      1.12 o
  -5  -1   7        9.39        7.96      0.75 o
  -4  -1   7      491.41      473.33      5.96 o
  -3  -1   7      242.29      239.37      3.28 o
  -2  -1   7      159.77      161.38      2.49 o
  -1  -1   7       22.02       25.79      0.83 o
   0  -1   7      239.68      216.49      4.05 o
   1  -1   7       79.05       76.12      1.57 o
   2  -1   7      117.91      127.77      1.86 o
   3  -1   7        5.11        6.36      0.47 o
   4  -1   7       20.95       22.24      0.71 o
   5  -1   7        7.12        7.76      0.58 o
   6  -1   7       30.45       31.41      1.22 o
   7  -1   7        9.32        9.42      0.97 o
   8  -1   7        7.45        7.84      1.11 o
   9  -1   7       10.40       10.43      1.17 o
  -8   0   7        0.37        1.75      0.91 o
  -7   0   7        4.08        6.39      0.70 o
  -6   0   7        4.92        4.91      0.65 o
  -5   0   7       40.54       37.84      1.23 o
  -4   0   7      482.67      478.79      5.98 o
  -3   0   7       56.13       55.79      1.13 o
  -2   0   7      231.34      243.90      3.09 o
  -1   0   7       12.92       10.92      0.58 o
   0   0   7       50.42       44.20      1.04 o
   1   0   7      134.63      147.15      1.90 o
   2   0   7       54.42       57.66      1.07 o
   3   0   7       10.49       14.07      0.85 o
   4   0   7        0.33       -0.21      0.32 o
   5   0   7        4.36        5.74      0.50 o
   6   0   7        0.13        0.11      0.62 o
   7   0   7       23.42       22.91      1.50 o
   8   0   7        1.17       -0.52      0.89 o
   9   0   7       13.14       16.25      1.31 o
  -8   1   7        0.04       -0.19      0.49 o
  -7   1   7        0.64       -0.45      0.55 o
  -6   1   7       24.21       27.25      1.32 o
  -5   1   7        4.52        4.53      0.56 o
  -4   1   7       43.83       45.91      1.07 o
  -3   1   7        3.65        4.75      0.47 o
  -2   1   7       73.72       65.86      1.26 o
  -1   1   7       87.81       97.47      1.61 o
   0   1   7       12.33       11.06      0.57 o
   1   1   7       11.50       10.91      0.58 o
   2   1   7       17.90       16.58      0.62 o
   3   1   7      115.09      110.14      2.10 o
   4   1   7        4.17        5.52      0.53 o
   5   1   7        0.21        0.45      0.42 o
   6   1   7       26.18       23.00      1.10 o
   7   1   7        0.76        0.12      0.86 o
   8   1   7        8.69        6.02      1.07 o
   9   1   7        3.12        3.46      1.07 o
  -8   2   7        1.20        0.50      0.52 o
  -7   2   7        6.76        8.65      0.68 o
  -6   2   7       35.65       37.94      1.08 o
  -5   2   7       15.72       18.81      0.85 o
  -4   2   7       10.56       12.15      0.61 o
  -3   2   7       46.20       44.01      0.98 o
  -2   2   7        0.28       -0.08      0.34 o
  -1   2   7       42.03       47.42      1.03 o
   0   2   7        3.27        2.37      0.42 o
   1   2   7       22.22       23.55      0.80 o
   2   2   7        0.25        0.56      0.40 o
   3   2   7        9.70       12.43      0.66 o
   4   2   7        9.34        8.18      0.70 o
   5   2   7       16.43       16.31      0.85 o
   6   2   7        1.05        0.08      0.74 o
   7   2   7        0.39       -0.68      0.88 o
   8   2   7       16.43       17.16      1.40 o
   9   2   7        2.00        1.31      1.06 o
  -8   3   7        0.99        1.04      0.81 o
  -7   3   7       14.29       14.05      0.71 o
  -6   3   7        9.12        9.98      0.69 o
  -5   3   7       47.85       45.04      1.28 o
  -4   3   7       42.76       41.93      1.19 o
  -3   3   7       36.77       33.81      0.92 o
  -2   3   7        0.76        1.10      0.41 o
  -1   3   7        1.52        1.03      0.37 o
   0   3   7       34.76       34.78      0.90 o
   1   3   7       37.43       39.73      1.11 o
   2   3   7        1.05        1.09      0.51 o
   3   3   7       52.39       47.20      1.27 o
   4   3   7      108.39       95.74      1.88 o
   5   3   7        1.02        1.08      0.83 o
   6   3   7       94.69       86.47      3.13 o
   7   3   7       12.92       10.35      1.17 o
   8   3   7        2.44        3.41      1.09 o
   9   3   7        0.03       -0.66      1.07 o
  -8   4   7       15.47       15.07      0.94 o
  -7   4   7        5.12        5.00      0.65 o
  -6   4   7       18.23       16.64      0.78 o
  -5   4   7       15.80       14.07      0.76 o
  -4   4   7        8.10        6.11      0.52 o
  -3   4   7        0.09       -0.01      0.29 o
  -2   4   7        9.98       10.88      0.50 o
  -1   4   7       19.76       18.19      0.85 o
   0   4   7       59.53       58.33      1.20 o
   1   4   7      131.76      138.21      2.69 o
   2   4   7        1.37        1.92      0.51 o
   3   4   7      130.75      133.32      2.36 o
   4   4   7       56.83       52.47      1.39 o
   5   4   7       32.83       37.29      1.22 o
   6   4   7       39.65       32.54      1.39 o
   7   4   7        0.00       -1.09      1.09 o
   8   4   7        5.33        6.46      1.23 o
   9   4   7        9.65       10.48      1.42 o
  -8   5   7        5.80        7.39      0.84 o
  -7   5   7        1.92        3.07      0.71 o
  -6   5   7        0.97        0.87      0.47 o
  -5   5   7        0.09        0.24      0.41 o
  -4   5   7        1.80        2.35      0.46 o
  -3   5   7        2.82        3.74      0.45 o
  -2   5   7        0.97        1.12      0.34 o
  -1   5   7       34.96       40.77      1.04 o
   0   5   7      105.60       97.15      1.53 o
   1   5   7       95.96       98.44      1.67 o
   2   5   7        1.89        2.45      0.37 o
   3   5   7       17.28       18.90      0.95 o
   4   5   7       19.72       18.01      0.98 o
   5   5   7       88.58       82.34      1.91 o
   6   5   7      163.86      147.47      3.23 o
   7   5   7        0.86        2.21      1.09 o
   8   5   7       11.54        7.97      1.54 o
  -8   6   7        0.67        0.29      0.62 o
  -7   6   7        1.40        1.90      0.47 o
  -6   6   7        1.51        1.04      0.63 o
  -5   6   7        3.08        1.97      0.48 o
  -4   6   7       10.80       11.27      0.78 o
  -3   6   7       10.57       13.26      0.69 o
  -2   6   7       16.42       16.15      0.65 o
  -1   6   7        0.88        0.94      0.37 o
   0   6   7        1.19        1.20      0.34 o
   1   6   7       16.83       18.42      1.23 o
   2   6   7      259.95      243.23      3.72 o
   3   6   7       50.98       48.24      1.60 o
   4   6   7       15.49       13.63      1.03 o
   5   6   7       32.97       33.00      1.46 o
   6   6   7       10.41        9.34      1.05 o
   7   6   7        1.35        0.58      1.35 o
   8   6   7        7.01        4.25      1.64 o
  -7   7   7        0.54        1.17      0.50 o
  -6   7   7        3.44        4.10      0.55 o
  -5   7   7        3.47        2.81      0.53 o
  -4   7   7        0.18       -0.20      0.56 o
  -3   7   7        5.31        5.33      0.59 o
  -2   7   7       18.42       21.52      0.78 o
  -1   7   7        0.41       -0.09      0.43 o
   0   7   7       26.89       30.38      0.92 o
   1   7   7      118.11      116.30      2.00 o
   2   7   7       35.62       32.84      1.43 o
   3   7   7      103.25       94.64      2.28 o
   4   7   7       49.27       48.16      1.69 o
   5   7   7        3.73        3.01      0.99 o
   6   7   7        2.72        1.61      1.28 o
   7   7   7        0.22        2.87      1.51 o
   8   7   7        1.67        1.55      2.08 o
  -7   8   7       11.14       11.69      1.01 o
  -6   8   7       10.43       11.47      0.74 o
  -5   8   7       42.62       42.86      2.39 o
  -4   8   7        1.13        0.50      0.49 o
  -3   8   7        5.05        4.67      0.60 o
  -2   8   7       10.51       10.70      0.88 o
  -1   8   7       47.33       43.08      1.15 o
   0   8   7       37.04       36.99      1.07 o
   1   8   7        2.41        3.31      0.63 o
   2   8   7       17.27       18.08      0.97 o
   3   8   7       25.86       23.32      1.35 o
   4   8   7        9.92        6.88      1.04 o
   5   8   7        5.43        6.05      1.13 o
   6   8   7       13.08       18.89      1.38 o
   7   8   7        3.52        6.02      1.73 o
  -6   9   7        0.92        0.24      0.55 o
  -5   9   7       13.10       14.15      0.93 o
  -4   9   7        0.61        0.82      0.68 o
  -3   9   7        9.91       10.04      0.91 o
  -2   9   7        2.67        1.16      0.63 o
  -1   9   7      144.73      145.61      2.67 o
   0   9   7       40.14       40.07      1.20 o
   1   9   7      123.17      123.67      2.44 o
   2   9   7        2.41        0.50      0.83 o
   3   9   7        7.99        7.88      1.12 o
   4   9   7       58.73       60.07      2.52 o
   5   9   7       25.07       30.26      1.60 o
   6   9   7        3.63        5.11      1.48 o
   7   9   7        5.81       12.63      2.12 o
  -5  10   7        0.00        0.31      0.73 o
  -4  10   7       10.42       11.48      1.01 o
  -3  10   7       47.06       50.68      2.02 o
  -2  10   7        0.03       -0.62      0.62 o
  -1  10   7       21.56       20.52      1.86 o
   0  10   7       30.59       33.59      1.43 o
   1  10   7        0.30        0.13      0.66 o
   2  10   7        0.49       -0.67      0.67 o
   3  10   7        0.07        0.32      1.06 o
   4  10   7        3.41        4.77      1.21 o
   5  10   7        3.75        2.71      1.30 o
   6  10   7        0.20       -0.50      1.49 o
  -4  11   7        1.79        0.69      0.78 o
  -3  11   7        1.62        1.55      1.49 o
  -2  11   7        3.65        3.78      0.88 o
  -1  11   7        0.58       -0.44      0.72 o
   0  11   7        0.04        0.28      0.88 o
   1  11   7        3.30        3.38      0.84 o
   2  11   7        0.44       -0.71      0.91 o
   3  11   7        0.54        1.00      1.21 o
   4  11   7        3.91        6.19      1.34 o
   5  11   7        8.56        8.92      1.46 o
  -3  12   7       17.35       22.35      1.38 o
  -2  12   7        9.52        8.13      1.16 o
  -1  12   7        0.88        1.37      1.35 o
   0  12   7        2.05        2.44      1.38 o
   1  12   7        7.20        5.86      1.26 o
   2  12   7        0.12       -0.28      1.39 o
   3  12   7        9.37       15.02      1.93 o
  -2  -9   8       28.25       32.29      1.88 o
  -1  -9   8        0.00        0.07      1.25 o
   0  -9   8        9.37       16.99      1.56 o
   1  -9   8        4.56        4.89      1.15 o
   2  -9   8        3.12        3.20      1.13 o
  -4  -8   8        0.35        1.28      1.55 o
  -3  -8   8        1.25        1.22      1.22 o
  -2  -8   8        5.12        6.59      1.37 o
  -1  -8   8        0.03        0.38      1.20 o
   0  -8   8        0.00        0.85      1.16 o
   1  -8   8        5.31        6.91      1.19 o
   2  -8   8        0.69        0.17      0.92 o
   3  -8   8        0.76        0.94      1.03 o
   4  -8   8        0.13       -0.99      0.99 o
  -5  -7   8        8.00        7.53      1.97 o
  -4  -7   8        5.81        5.64      1.39 o
  -3  -7   8        2.34        1.04      1.66 o
  -2  -7   8       25.01       16.25      1.39 o
  -1  -7   8        6.55        9.06      1.22 o
   0  -7   8       10.89       12.46      1.27 o
   1  -7   8        5.39        6.04      1.09 o
   2  -7   8        0.43        1.10      0.82 o
   3  -7   8        0.34       -0.32      0.93 o
   4  -7   8        2.23        1.52      1.69 o
   5  -7   8        3.52        3.04      0.99 o
  -6  -6   8        2.19        2.59      1.68 o
  -5  -6   8        6.88        6.15      1.77 o
  -4  -6   8        0.84        1.48      1.29 o
  -3  -6   8        1.42        2.08      1.07 o
  -2  -6   8       15.45       21.65      1.38 o
  -1  -6   8       12.01       15.08      1.20 o
   0  -6   8       21.15       18.11      1.26 o
   1  -6   8        7.89        7.86      1.94 o
   2  -6   8        4.36        3.89      0.80 o
   3  -6   8        0.59        0.78      0.76 o
   4  -6   8        5.35        6.89      1.12 o
   5  -6   8       11.63       12.40      1.11 o
   6  -6   8       17.71       16.42      1.21 o
  -6  -5   8        0.30        1.99      1.55 o
  -5  -5   8        0.07       -1.39      1.39 o
  -4  -5   8       36.49       31.41      1.75 o
  -3  -5   8        3.77        2.35      0.98 o
  -2  -5   8       31.89       29.30      1.40 o
  -1  -5   8       34.09       34.10      1.62 o
   0  -5   8        7.09       11.54      1.16 o
   1  -5   8       29.03       23.79      1.59 o
   2  -5   8        4.54        5.92      1.24 o
   3  -5   8       32.86       31.63      1.26 o
   4  -5   8       15.21       15.10      1.10 o
   5  -5   8       62.91       59.12      2.17 o
   6  -5   8       14.18       14.78      1.12 o
   7  -5   8        0.13        0.64      0.83 o
  -7  -4   8        6.22        4.65      1.51 o
  -6  -4   8        1.53        0.37      1.32 o
  -5  -4   8       13.52       12.47      1.56 o
  -4  -4   8       19.95       21.78      1.49 o
  -3  -4   8       55.63       51.68      1.71 o
  -2  -4   8        5.60        5.70      1.00 o
  -1  -4   8       28.03       21.32      1.24 o
   0  -4   8        1.82        3.13      0.86 o
   1  -4   8       11.40       11.76      1.25 o
   2  -4   8       57.32       52.95      1.77 o
   3  -4   8      130.72      124.21      2.17 o
   4  -4   8      278.40      281.68      4.41 o
   5  -4   8        0.63        0.51      0.72 o
   6  -4   8       30.62       25.58      1.33 o
   7  -4   8       10.17       12.42      1.06 o
  -7  -3   8        2.77        2.91      1.13 o
  -6  -3   8        1.45        0.24      1.22 o
  -5  -3   8       13.68       14.32      1.42 o
  -4  -3   8        3.03        1.84      0.86 o
  -3  -3   8        0.00        1.49      0.69 o
  -2  -3   8       27.70       31.02      1.33 o
  -1  -3   8        4.47        4.12      1.05 o
   0  -3   8        8.96       10.30      0.91 o
   1  -3   8       46.62       47.13      2.14 o
   2  -3   8      104.78      101.98      1.85 o
   3  -3   8       55.24       54.54      1.33 o
   4  -3   8        0.46       -0.59      0.59 o
   5  -3   8        8.32        8.28      0.86 o
   6  -3   8       10.22       10.65      0.99 o
   7  -3   8       14.70       18.48      1.17 o
   8  -3   8       10.73       11.83      1.10 o
  -7  -2   8        8.55       10.38      1.37 o
  -6  -2   8        4.62        3.87      1.04 o
  -5  -2   8       50.19       49.15      2.10 o
  -4  -2   8       35.18       38.29      1.42 o
  -3  -2   8       18.00       21.28      0.99 o
  -2  -2   8        0.42        1.74      0.65 o
  -1  -2   8       58.78       56.83      1.44 o
   0  -2   8      121.07      103.83      2.24 o
   1  -2   8        4.61        4.08      0.65 o
   2  -2   8       77.83       77.31      1.88 o
   3  -2   8       47.44       43.37      1.15 o
   4  -2   8        2.13        0.81      0.55 o
   5  -2   8       29.55       29.71      1.40 o
   6  -2   8        0.27       -0.78      1.04 o
   7  -2   8        3.12        2.77      0.83 o
   8  -2   8        0.61       -0.77      0.94 o
  -8  -1   8        0.67        0.20      1.24 o
  -7  -1   8        4.06        4.91      1.74 o
  -6  -1   8        0.00       -0.85      0.85 o
  -5  -1   8        5.25        3.26      0.92 o
  -4  -1   8       40.92       41.17      1.38 o
  -3  -1   8      245.74      236.52      3.64 o
  -2  -1   8       59.77       56.41      1.48 o
  -1  -1   8       38.16       37.82      1.33 o
   0  -1   8      125.64      136.24      2.72 o
   1  -1   8       36.32       33.69      0.93 o
   2  -1   8       35.43       36.60      1.21 o
   3  -1   8       19.47       17.72      0.73 o
   4  -1   8      111.87      110.03      1.92 o
   5  -1   8       24.24       20.67      0.96 o
   6  -1   8        2.68        3.07      0.76 o
   7  -1   8        0.39       -0.16      0.72 o
   8  -1   8        6.00        7.94      2.03 o
  -8   0   8        0.67        0.66      1.06 o
  -7   0   8       14.51       13.79      1.16 o
  -6   0   8        0.86        0.06      1.04 o
  -5   0   8        4.83        6.98      1.88 o
  -4   0   8       11.37       11.24      0.76 o
  -3   0   8      219.36      211.47      3.03 o
  -2   0   8      312.30      300.00      3.75 o
  -1   0   8        0.09        0.31      0.50 o
   0   0   8       74.07       62.48      1.34 o
   1   0   8      188.37      186.02      2.36 o
   2   0   8      112.95      114.07      1.86 o
   3   0   8        5.50        5.74      0.49 o
   4   0   8       97.64       95.93      1.71 o
   5   0   8       11.25       13.54      0.81 o
   6   0   8        2.82        2.45      0.94 o
   7   0   8        2.83        3.17      1.21 o
   8   0   8       12.07       14.28      1.35 o
  -8   1   8        4.01        3.84      0.71 o
  -7   1   8        2.62        2.17      0.64 o
  -6   1   8        4.20        4.86      0.71 o
  -5   1   8        4.68        5.57      0.88 o
  -4   1   8      125.98      134.35      3.90 o
  -3   1   8        1.22       -0.35      0.41 o
  -2   1   8        0.00       -0.43      0.43 o
  -1   1   8      145.98      129.57      2.14 o
   0   1   8        7.02        5.07      0.66 o
   1   1   8       25.10       22.24      0.91 o
   2   1   8        0.45        0.41      0.55 o
   3   1   8      141.42      138.30      2.42 o
   4   1   8        7.38        7.11      0.75 o
   5   1   8       73.17       68.78      1.66 o
   6   1   8        1.58       -0.89      0.89 o
   7   1   8        7.88        7.31      1.14 o
   8   1   8        4.83        4.68      1.18 o
  -8   2   8        2.79        3.98      0.72 o
  -7   2   8        5.76        5.01      0.80 o
  -6   2   8        3.83        4.27      0.60 o
  -5   2   8       27.67       31.52      1.05 o
  -4   2   8        0.12       -0.52      0.52 o
  -3   2   8       92.88       93.22      2.09 o
  -2   2   8       17.31       16.80      0.70 o
  -1   2   8        0.40        0.52      0.42 o
   0   2   8        0.00       -0.55      0.55 o
   1   2   8        4.56        3.96      0.54 o
   2   2   8       38.65       33.83      1.52 o
   3   2   8      316.67      300.92      4.45 o
   4   2   8        4.22        3.00      0.68 o
   5   2   8        1.95        1.39      0.70 o
   6   2   8        2.26        1.91      0.88 o
   7   2   8        3.03        1.42      1.04 o
   8   2   8        0.73        0.50      1.32 o
  -8   3   8        1.54        2.50      0.62 o
  -7   3   8        0.00        0.15      0.94 o
  -6   3   8       35.37       38.67      1.26 o
  -5   3   8       33.40       32.26      1.13 o
  -4   3   8       20.53       20.32      1.15 o
  -3   3   8       20.15       21.04      0.90 o
  -2   3   8       32.52       37.49      1.12 o
  -1   3   8        1.05        1.62      0.52 o
   0   3   8        0.44        0.37      0.53 o
   1   3   8       40.65       37.09      1.55 o
   2   3   8      123.49      117.89      2.18 o
   3   3   8      163.69      143.56      2.52 o
   4   3   8        5.29        5.05      0.74 o
   5   3   8        0.40        0.26      0.74 o
   6   3   8        0.16       -0.35      0.84 o
   7   3   8        4.51        5.78      1.19 o
   8   3   8        0.36        0.57      1.14 o
  -8   4   8       27.93       33.87      1.20 o
  -7   4   8        2.29        1.95      0.57 o
  -6   4   8        0.59       -0.03      0.49 o
  -5   4   8      111.72      109.44      3.36 o
  -4   4   8       30.88       25.24      1.49 o
  -3   4   8        4.94        4.35      0.56 o
  -2   4   8        7.25       10.15      0.61 o
  -1   4   8        1.56        3.18      0.49 o
   0   4   8       10.95       13.64      0.77 o
   1   4   8       47.62       48.25      1.45 o
   2   4   8      580.37      572.41      8.65 o
   3   4   8       12.49       15.01      1.97 o
   4   4   8        0.88        2.15      0.81 o
   5   4   8        1.87        2.00      0.87 o
   6   4   8       10.78       10.67      1.26 o
   7   4   8        1.26        1.56      1.40 o
   8   4   8        2.83        2.87      2.24 o
  -7   5   8        4.33        6.81      0.96 o
  -6   5   8        8.01       10.02      0.74 o
  -5   5   8        2.08        0.97      0.55 o
  -4   5   8       24.19       18.94      0.83 o
  -3   5   8        4.77        4.23      0.54 o
  -2   5   8        1.04        0.43      0.34 o
  -1   5   8        6.37        4.92      0.50 o
   0   5   8       54.02       56.29      2.23 o
   1   5   8       15.53       18.66      0.90 o
   2   5   8      249.81      250.85      4.31 o
   3   5   8        5.91        5.55      0.89 o
   4   5   8        6.29        6.20      0.97 o
   5   5   8       66.85       59.85      2.22 o
   6   5   8        0.52        2.73      1.10 o
   7   5   8       41.78       34.42      2.83 o
   8   5   8        5.72        7.96      2.35 o
  -7   6   8        0.54        1.00      0.57 o
  -6   6   8       15.21       17.01      1.08 o
  -5   6   8        0.66        0.22      0.47 o
  -4   6   8        5.70        5.63      0.61 o
  -3   6   8        0.62        0.36      0.44 o
  -2   6   8        0.06        0.57      0.48 o
  -1   6   8        0.10       -0.10      0.38 o
   0   6   8       23.05       22.63      1.16 o
   1   6   8       19.92       18.36      1.03 o
   2   6   8        4.12        4.21      0.95 o
   3   6   8       18.89       20.31      1.22 o
   4   6   8        0.00        1.64      0.96 o
   5   6   8        2.04        1.98      1.01 o
   6   6   8       16.64       16.55      1.47 o
   7   6   8        1.02       -0.16      1.46 o
   8   6   8       11.03       10.13      1.83 o
  -7   7   8        1.61        0.80      0.55 o
  -6   7   8        2.23        4.64      1.49 o
  -5   7   8        0.17        0.33      0.47 o
  -4   7   8       24.21       26.61      1.00 o
  -3   7   8        2.52        3.15      0.56 o
  -2   7   8        0.01        0.03      0.49 o
  -1   7   8        2.40        1.73      0.50 o
   0   7   8        1.41        0.15      0.45 o
   1   7   8       95.67       96.46      2.27 o
   2   7   8        3.56        4.07      1.12 o
   3   7   8        8.09        9.30      1.11 o
   4   7   8       10.34       10.76      1.21 o
   5   7   8        5.33        5.41      1.36 o
   6   7   8        0.52        1.11      1.21 o
   7   7   8        7.70        6.63      1.86 o
  -6   8   8        0.00        0.07      0.53 o
  -5   8   8        0.29        0.31      0.53 o
  -4   8   8       22.01       21.43      1.11 o
  -3   8   8        3.30        2.72      0.96 o
  -2   8   8       17.41       19.19      1.07 o
  -1   8   8        3.34        2.48      0.64 o
   0   8   8       77.04       77.52      1.63 o
   1   8   8        8.57        8.20      1.08 o
   2   8   8        9.76        9.56      1.43 o
   3   8   8       13.15       13.91      1.21 o
   4   8   8        3.30        5.39      1.12 o
   5   8   8        1.95        4.15      1.17 o
   6   8   8       14.68       13.44      1.54 o
   7   8   8        4.84        4.68      1.86 o
  -5   9   8        0.29       -0.58      0.66 o
  -4   9   8       24.83       22.24      1.19 o
  -3   9   8        1.06        0.70      0.82 o
  -2   9   8       13.53       13.71      1.03 o
  -1   9   8      141.65      149.18      2.77 o
   0   9   8       16.57       17.97      1.22 o
   1   9   8       39.91       39.47      1.73 o
   2   9   8       24.16       21.79      1.56 o
   3   9   8       12.10       11.92      1.26 o
   4   9   8        0.70        0.83      1.13 o
   5   9   8        0.50       -0.10      1.16 o
   6   9   8        2.03        2.58      1.42 o
  -5  10   8        0.10       -0.24      0.83 o
  -4  10   8        5.92        7.15      0.99 o
  -3  10   8       14.44       17.25      2.32 o
  -2  10   8        0.15        0.89      0.75 o
  -1  10   8        0.00       -0.67      0.67 o
   0  10   8        0.93        0.57      1.22 o
   1  10   8        9.61       12.01      1.26 o
   2  10   8        8.89        9.44      1.26 o
   3  10   8        0.75        2.12      1.28 o
   4  10   8        0.11       -0.76      1.26 o
   5  10   8        7.72       10.31      1.46 o
  -3  11   8        5.86        5.89      1.45 o
  -2  11   8       10.75       10.33      1.11 o
  -1  11   8        0.06       -1.04      1.45 o
   0  11   8       26.11       25.11      2.17 o
   1  11   8        0.20       -0.22      1.33 o
   2  11   8        0.00        0.30      1.17 o
   3  11   8        6.83        7.84      1.83 o
   4  11   8        0.01        0.66      1.37 o
  -1  12   8        5.33        6.48      1.85 o
   0  12   8        6.06        7.74      1.90 o
   1  12   8        0.53       -0.17      1.43 o
   2  12   8        0.76       -0.09      1.45 o
  -2  -8   9       38.65       51.34      2.22 o
  -1  -8   9        1.50        3.68      1.37 o
   0  -8   9        4.05        4.04      1.32 o
   1  -8   9       13.58       17.53      1.62 o
   2  -8   9        0.76        0.55      0.98 o
   3  -8   9        6.99        6.37      1.78 o
  -4  -7   9        0.00       -0.62      1.52 o
  -3  -7   9        1.58        1.14      1.30 o
  -2  -7   9        1.05       -0.36      1.19 o
  -1  -7   9        8.14        6.26      1.35 o
   0  -7   9        4.06        4.90      1.28 o
   1  -7   9        3.69        1.70      0.97 o
   2  -7   9        0.84        0.73      0.90 o
   3  -7   9        0.21        0.01      0.97 o
   4  -7   9        0.75        0.14      0.97 o
  -5  -6   9        3.41        3.07      1.81 o
  -4  -6   9       16.54       15.67      1.70 o
  -3  -6   9        9.11        7.46      1.72 o
  -2  -6   9        1.36        1.40      1.15 o
  -1  -6   9       17.74       23.23      1.51 o
   0  -6   9        7.58        7.66      1.19 o
   1  -6   9       11.58       12.68      1.30 o
   2  -6   9        2.84        5.13      1.00 o
   3  -6   9        4.88        3.46      0.96 o
   4  -6   9        0.52        0.39      1.19 o
   5  -6   9        0.03       -0.45      1.20 o
  -5  -5   9       17.43       19.95      2.86 o
  -4  -5   9        2.43        0.39      1.24 o
  -3  -5   9        0.00        0.19      1.03 o
  -2  -5   9       34.98       34.21      1.60 o
  -1  -5   9        4.63        5.74      1.07 o
   0  -5   9       56.93       51.77      1.84 o
   1  -5   9       13.55       12.51      1.13 o
   2  -5   9        8.85        9.35      0.90 o
   3  -5   9        5.52        3.78      0.94 o
   4  -5   9       48.41       44.70      1.91 o
   5  -5   9        2.98        2.76      1.20 o
   6  -5   9       12.17       12.01      1.68 o
  -6  -4   9       37.19       39.51      2.47 o
  -5  -4   9       25.64       22.31      1.98 o
  -4  -4   9        4.51        3.56      1.22 o
  -3  -4   9        0.01        0.33      0.89 o
  -2  -4   9       34.75       31.32      1.54 o
  -1  -4   9        9.34        4.14      1.13 o
   0  -4   9       57.84       48.22      1.71 o
   1  -4   9       62.74       61.82      1.94 o
   2  -4   9        0.69        1.32      0.73 o
   3  -4   9        3.51        4.28      1.05 o
   4  -4   9        4.21        6.79      0.91 o
   5  -4   9        0.00        0.11      0.85 o
   6  -4   9        2.10        1.60      1.16 o
  -6  -3   9       13.89       16.74      1.82 o
  -5  -3   9        0.01       -0.90      1.35 o
  -4  -3   9       10.19       12.70      1.76 o
  -3  -3   9       53.62       46.88      1.62 o
  -2  -3   9        3.37        4.40      0.97 o
  -1  -3   9        8.28        8.02      1.02 o
   0  -3   9        0.29       -0.87      0.87 o
   1  -3   9       20.86       20.92      1.03 o
   2  -3   9       37.59       33.69      1.22 o
   3  -3   9       14.26       15.84      1.02 o
   4  -3   9       19.92       19.21      1.11 o
   5  -3   9       22.45       19.33      1.44 o
   6  -3   9       14.43       15.56      1.44 o
   7  -3   9        2.33        1.74      1.15 o
  -7  -2   9        1.33        0.06      1.09 o
  -6  -2   9        7.40        7.90      1.26 o
  -5  -2   9        0.56        2.66      1.08 o
  -4  -2   9        1.34        0.99      0.84 o
  -3  -2   9       20.33       20.01      1.06 o
  -2  -2   9        1.49        1.52      0.85 o
  -1  -2   9       13.54       13.43      1.56 o
   0  -2   9       52.02       53.78      1.70 o
   1  -2   9       41.64       37.48      1.20 o
   2  -2   9       36.10       35.85      1.19 o
   3  -2   9       55.58       52.60      1.75 o
   4  -2   9       79.19       78.97      1.87 o
   5  -2   9        1.00        0.44      1.02 o
   6  -2   9        3.78        3.30      1.11 o
   7  -2   9        0.35       -0.57      1.05 o
  -7  -1   9        9.73        9.98      1.27 o
  -6  -1   9       16.54       20.94      1.77 o
  -5  -1   9        7.69        7.87      1.56 o
  -4  -1   9        9.28        9.18      1.21 o
  -3  -1   9        8.78       12.62      0.90 o
  -2  -1   9       45.48       50.92      1.59 o
  -1  -1   9        5.83        6.32      0.85 o
   0  -1   9       24.28       22.86      1.17 o
   1  -1   9       27.06       26.47      1.66 o
   2  -1   9       85.18       86.09      2.14 o
   3  -1   9       36.21       36.37      1.40 o
   4  -1   9       69.03       71.82      1.96 o
   5  -1   9        0.76       -0.53      0.81 o
   6  -1   9       19.29       26.25      1.61 o
   7  -1   9        0.01       -0.52      1.07 o
   8  -1   9        2.37        0.14      1.11 o
  -7   0   9        0.39       -0.29      0.94 o
  -6   0   9       11.75       11.71      1.22 o
  -5   0   9        8.17       10.63      1.13 o
  -4   0   9       22.11       21.02      1.34 o
  -3   0   9       39.73       40.68      1.81 o
  -2   0   9       12.38       13.29      0.86 o
  -1   0   9       19.42       21.16      0.98 o
   0   0   9        8.55        7.96      1.17 o
   1   0   9       61.78       58.25      1.68 o
   2   0   9       30.44       30.02      1.41 o
   3   0   9       36.51       32.11      1.90 o
   4   0   9       15.48       14.01      0.95 o
   5   0   9        1.71        0.97      0.84 o
   6   0   9       11.14       10.45      1.25 o
   7   0   9        9.91        8.77      1.30 o
   8   0   9        0.24        0.19      1.11 o
  -7   1   9        0.16        0.78      0.87 o
  -6   1   9        3.12        2.12      0.96 o
  -5   1   9       24.75       27.52      1.41 o
  -4   1   9       36.97       36.25      1.61 o
  -3   1   9      172.65      170.20      2.63 o
  -2   1   9        3.43        3.23      0.62 o
  -1   1   9      554.71      532.26      8.75 o
   0   1   9       85.58       82.97      1.78 o
   1   1   9       30.49       34.08      1.32 o
   2   1   9        4.36        2.52      0.80 o
   3   1   9        1.75        2.85      0.80 o
   4   1   9      124.89      123.49      2.65 o
   5   1   9        0.07       -0.85      0.85 o
   6   1   9        3.18        3.98      1.06 o
   7   1   9        0.63        1.96      1.08 o
   8   1   9        1.58       -0.56      1.15 o
  -7   2   9        0.11       -0.80      0.80 o
  -6   2   9        0.15       -0.51      1.07 o
  -5   2   9       22.32       24.14      1.18 o
  -4   2   9       22.78       24.42      1.35 o
  -3   2   9        0.67       -0.74      0.74 o
  -2   2   9       11.47       10.95      0.78 o
  -1   2   9        0.45       -0.59      0.59 o
   0   2   9        4.86        4.43      1.02 o
   1   2   9       73.25       63.80      1.74 o
   2   2   9       48.38       52.63      1.95 o
   3   2   9        2.15        2.02      0.80 o
   4   2   9        4.46        3.98      0.95 o
   5   2   9        6.31        5.14      1.40 o
   6   2   9        3.30        3.06      1.37 o
   7   2   9        1.03        1.21      2.85 o
   8   2   9        0.34        0.05      2.51 o
  -7   3   9        0.10       -0.02      1.00 o
  -6   3   9       11.50       14.99      0.88 o
  -5   3   9        6.71        6.79      0.78 o
  -4   3   9        4.37        2.39      0.87 o
  -3   3   9      124.46      128.57      2.61 o
  -2   3   9       32.35       31.77      1.08 o
  -1   3   9        0.79       -0.57      0.57 o
   0   3   9       58.14       52.43      1.41 o
   1   3   9       14.37       18.62      1.07 o
   2   3   9      102.75      100.57      2.31 o
   3   3   9        2.62        3.43      0.85 o
   4   3   9       12.59       13.49      1.50 o
   5   3   9        0.72        0.42      0.92 o
   6   3   9        3.34       -0.15      1.18 o
   7   3   9        3.07        4.32      1.48 o
   8   3   9        9.68       11.74      1.83 o
  -7   4   9        0.00        1.04      0.58 o
  -6   4   9        2.14        2.05      0.64 o
  -5   4   9       39.22       38.62      1.34 o
  -4   4   9        7.06        8.05      0.93 o
  -3   4   9        0.00       -0.14      0.82 o
  -2   4   9        0.04       -0.24      0.59 o
  -1   4   9        1.96        1.11      0.62 o
   0   4   9        3.47        3.46      0.69 o
   1   4   9       66.67       64.00      1.95 o
   2   4   9        1.95        1.41      0.83 o
   3   4   9       69.86       67.51      1.95 o
   4   4   9        1.27        0.54      0.94 o
   5   4   9        1.93        1.62      1.28 o
   6   4   9        9.82       10.90      1.62 o
   7   4   9       13.60       12.87      2.08 o
   8   4   9        0.59        3.54      1.82 o
  -7   5   9       42.24       46.62      1.72 o
  -6   5   9        4.77        6.60      1.24 o
  -5   5   9        1.36        2.66      0.64 o
  -4   5   9        3.17        3.57      0.87 o
  -3   5   9       15.85       13.95      1.16 o
  -2   5   9       12.58       11.13      0.94 o
  -1   5   9        1.93        2.25      0.67 o
   0   5   9        9.95       10.32      0.82 o
   1   5   9       18.51       21.78      1.32 o
   2   5   9        6.53        6.02      0.95 o
   3   5   9       12.49       13.92      1.22 o
   4   5   9        7.01        6.05      1.05 o
   5   5   9        6.54        5.60      1.26 o
   6   5   9       31.54       32.61      2.39 o
   7   5   9       19.79       16.88      1.96 o
  -6   6   9        4.36        4.28      0.96 o
  -5   6   9        3.75        5.02      0.94 o
  -4   6   9       13.07       12.64      1.30 o
  -3   6   9        4.97        3.87      0.70 o
  -2   6   9        0.53        0.43      0.90 o
  -1   6   9        1.63        1.94      0.69 o
   0   6   9        0.33        0.24      0.68 o
   1   6   9       11.09       11.63      1.53 o
   2   6   9        0.82        0.62      0.90 o
   3   6   9        3.53        3.81      1.57 o
   4   6   9       22.91       26.86      1.44 o
   5   6   9        0.30        0.08      1.03 o
   6   6   9        3.77        0.00      1.24 o
   7   6   9        0.30       -0.95      1.64 o
  -6   7   9        3.88        3.45      0.79 o
  -5   7   9        0.14        0.20      0.68 o
  -4   7   9       12.32       11.41      0.93 o
  -3   7   9        1.84        2.65      0.69 o
  -2   7   9        0.15        0.57      0.89 o
  -1   7   9        0.15        0.43      0.80 o
   0   7   9        1.10       -0.57      0.87 o
   1   7   9       29.66       28.71      1.39 o
   2   7   9        0.15        0.18      0.93 o
   3   7   9        0.69       -0.11      1.09 o
   4   7   9        0.17       -0.73      0.98 o
   5   7   9        4.39        5.99      1.59 o
   6   7   9        0.54       -1.09      1.31 o
   7   7   9       30.50       29.43      2.48 o
  -5   8   9        5.52        7.91      0.93 o
  -4   8   9        4.81        4.21      0.82 o
  -3   8   9        0.27        0.07      1.01 o
  -2   8   9        1.57        4.32      1.26 o
  -1   8   9       17.31       18.16      1.19 o
   0   8   9        2.03        2.76      0.94 o
   1   8   9       58.07       61.65      3.09 o
   2   8   9        0.95       -0.10      1.04 o
   3   8   9        0.63        0.14      1.02 o
   4   8   9        0.07       -0.67      1.12 o
   5   8   9        0.49        0.83      1.14 o
   6   8   9        0.29       -0.75      1.45 o
  -5   9   9        1.35        0.27      0.76 o
  -4   9   9        7.87        9.44      1.00 o
  -3   9   9        3.54        5.17      1.15 o
  -2   9   9        1.65        2.05      1.10 o
  -1   9   9        6.44        4.13      1.45 o
   0   9   9        0.71        0.42      1.12 o
   1   9   9       19.61       17.55      1.31 o
   2   9   9        3.52        4.01      1.10 o
   3   9   9        5.14        6.22      1.30 o
   4   9   9        1.63        1.09      1.21 o
   5   9   9        8.31       10.80      1.44 o
  -4  10   9        5.05        4.45      1.18 o
  -3  10   9        1.49        4.15      1.22 o
  -2  10   9        4.58        4.72      1.94 o
  -1  10   9        0.46        2.46      1.56 o
   0  10   9        7.21        7.32      1.34 o
   1  10   9        2.48        2.67      1.35 o
   2  10   9       19.79       20.39      1.53 o
   3  10   9        1.50        0.64      1.19 o
   4  10   9        4.36        4.25      1.36 o
  -2  11   9       14.18       17.06      4.47 o
  -1  11   9        7.00        9.06      1.85 o
   0  11   9        8.13       10.36      2.54 o
   1  11   9        5.46        7.00      1.57 o
   2  11   9        3.49        4.60      1.65 o
   3  11   9        8.82        7.66      1.49 o
  -2  -7  10        0.01       -1.93      1.93 o
  -1  -7  10        3.36        2.62      1.36 o
   0  -7  10        0.16       -0.17      1.30 o
   1  -7  10        7.67        5.03      1.25 o
   2  -7  10        9.53       12.83      1.30 o
  -3  -6  10        0.81        1.44      1.52 o
  -2  -6  10        6.09        4.83      1.31 o
  -1  -6  10        3.05        3.04      1.28 o
   0  -6  10        0.13       -1.15      1.15 o
   1  -6  10        7.16        7.66      1.08 o
   2  -6  10        8.14        9.57      1.15 o
   3  -6  10        0.97        1.87      1.75 o
   4  -6  10        4.94        4.11      1.82 o
  -4  -5  10        0.00       -0.97      1.69 o
  -3  -5  10        0.01       -0.67      1.32 o
  -2  -5  10        6.54        5.69      1.45 o
  -1  -5  10        0.00       -1.06      1.06 o
   0  -5  10        2.54        1.88      1.22 o
   1  -5  10        0.01       -0.83      0.83 o
   2  -5  10        0.25        1.03      1.05 o
   3  -5  10        0.42        1.46      1.23 o
   4  -5  10        0.88        1.17      2.25 o
   5  -5  10        6.90        6.69      1.80 o
  -5  -4  10        7.90        9.44      1.95 o
  -4  -4  10        4.28        5.97      1.77 o
  -3  -4  10        0.09       -0.81      1.24 o
  -2  -4  10        0.03        0.04      1.03 o
  -1  -4  10        1.65        0.79      1.04 o
   0  -4  10        0.45       -0.31      0.97 o
   1  -4  10        8.43        8.86      0.94 o
   2  -4  10       21.86       21.45      1.76 o
   3  -4  10        9.88        8.94      1.79 o
   4  -4  10        0.26       -1.37      1.37 o
   5  -4  10        9.87        9.99      1.73 o
  -5  -3  10        8.26        6.44      1.57 o
  -4  -3  10       20.95       26.74      2.10 o
  -3  -3  10        0.03       -1.03      1.03 o
  -2  -3  10        6.61        7.55      1.08 o
  -1  -3  10        9.51       11.46      1.13 o
   0  -3  10        9.76       10.52      1.40 o
   1  -3  10       11.41       11.87      1.15 o
   2  -3  10       72.06       66.40      2.05 o
   3  -3  10        0.04       -0.89      0.89 o
   4  -3  10        2.97        2.92      1.12 o
   5  -3  10        7.60        6.27      1.61 o
   6  -3  10       63.55       66.52      3.10 o
  -6  -2  10        0.22       -0.41      1.42 o
  -5  -2  10        0.21       -0.29      1.89 o
  -4  -2  10        0.20        0.57      1.32 o
  -3  -2  10        0.23       -0.13      1.03 o
  -2  -2  10        0.45        1.40      0.90 o
  -1  -2  10       10.54       10.03      1.24 o
   0  -2  10        4.60        5.58      1.10 o
   1  -2  10        0.00       -0.43      0.91 o
   2  -2  10       32.67       30.01      1.45 o
   3  -2  10        2.34        1.42      0.92 o
   4  -2  10        1.19        1.11      1.08 o
   5  -2  10       33.89       34.03      2.64 o
   6  -2  10        1.42        1.55      1.44 o
  -6  -1  10        9.72       14.05      2.00 o
  -5  -1  10        3.29        4.59      1.18 o
  -4  -1  10        1.87        2.20      1.34 o
  -3  -1  10        0.01       -0.76      0.96 o
  -2  -1  10        1.79        1.96      0.92 o
  -1  -1  10        2.48        2.56      0.90 o
   0  -1  10        0.00       -0.55      0.89 o
   1  -1  10       39.62       39.16      1.58 o
   2  -1  10        1.13       -0.80      0.89 o
   3  -1  10       22.52       20.02      1.74 o
   4  -1  10       26.89       28.56      1.44 o
   5  -1  10        4.14        3.49      1.41 o
   6  -1  10        0.59       -1.38      1.38 o
   7  -1  10        2.04       -0.84      1.42 o
  -6   0  10        6.07        7.69      1.19 o
  -5   0  10        3.63        3.47      1.36 o
  -4   0  10        5.73        5.29      1.12 o
  -3   0  10        8.53        9.21      1.05 o
  -2   0  10        2.51        2.58      0.85 o
  -1   0  10       41.56       37.98      1.47 o
   0   0  10       62.88       57.22      1.92 o
   1   0  10        0.11       -0.05      0.89 o
   2   0  10        7.67        5.00      1.02 o
   3   0  10        3.29        3.43      0.96 o
   4   0  10        1.52        1.52      0.90 o
   5   0  10        0.97        0.68      1.10 o
   6   0  10        2.64        2.78      1.46 o
   7   0  10        0.00        0.28      1.43 o
  -6   1  10        6.10        4.69      1.12 o
  -5   1  10        2.95        3.42      1.05 o
  -4   1  10       15.85       19.67      1.79 o
  -3   1  10       17.25       15.31      0.99 o
  -2   1  10       44.29       42.55      1.65 o
  -1   1  10       27.85       26.55      1.29 o
   0   1  10      134.57      128.24      2.76 o
   1   1  10        8.22        8.59      0.99 o
   2   1  10        3.05        1.95      0.95 o
   3   1  10       35.71       35.38      1.51 o
   4   1  10        0.60        1.45      0.91 o
   5   1  10        1.68        1.83      1.15 o
   6   1  10        1.02       -0.21      1.40 o
   7   1  10        8.37        8.96      1.87 o
  -6   2  10        0.19       -0.56      0.94 o
  -5   2  10        0.02       -0.77      0.81 o
  -4   2  10       36.27       33.01      1.42 o
  -3   2  10        2.15        3.10      0.84 o
  -2   2  10       23.30       24.14      1.60 o
  -1   2  10        0.11        0.38      0.78 o
   0   2  10       80.88       73.98      1.97 o
   1   2  10        9.65        9.69      1.05 o
   2   2  10       32.44       28.26      2.09 o
   3   2  10      110.29      103.95      2.48 o
   4   2  10        1.60        2.44      0.97 o
   5   2  10       29.36       25.78      2.45 o
   6   2  10       24.61       25.92      2.11 o
   7   2  10        0.07        0.97      1.56 o
  -6   3  10        1.01        0.17      0.86 o
  -5   3  10       33.51       35.77      1.46 o
  -4   3  10       22.33       25.13      1.46 o
  -3   3  10       26.07       28.89      1.52 o
  -2   3  10       20.51       19.34      0.99 o
  -1   3  10       10.24        5.50      0.77 o
   0   3  10        2.31        2.10      0.88 o
   1   3  10        0.00       -0.84      0.84 o
   2   3  10        5.78        6.96      1.02 o
   3   3  10        0.13        0.92      0.93 o
   4   3  10        5.07        3.85      1.08 o
   5   3  10        1.87        0.16      0.98 o
   6   3  10       10.04       11.26      1.95 o
   7   3  10        5.63        5.76      2.20 o
  -6   4  10        1.23        0.96      0.90 o
  -5   4  10        0.76       -1.08      1.08 o
  -4   4  10        0.03       -0.89      0.89 o
  -3   4  10        0.07       -0.09      0.96 o
  -2   4  10        2.70        3.45      0.85 o
  -1   4  10        1.44        2.14      0.77 o
   0   4  10       16.22       15.54      1.14 o
   1   4  10        2.82        2.26      0.95 o
   2   4  10       24.64       28.69      1.71 o
   3   4  10       19.39       17.51      1.59 o
   4   4  10       18.36       20.74      1.32 o
   5   4  10        1.34        2.33      1.04 o
   6   4  10       18.48       20.68      1.70 o
   7   4  10        0.93        0.72      1.68 o
  -6   5  10        3.93        8.64      1.34 o
  -5   5  10       18.20       22.68      1.49 o
  -4   5  10       32.35       28.19      1.50 o
  -3   5  10       12.39        9.67      1.19 o
  -2   5  10        5.09        4.34      0.90 o
  -1   5  10       17.27       17.71      1.01 o
   0   5  10        0.47        0.32      0.87 o
   1   5  10       37.15       35.37      1.53 o
   2   5  10       53.29       48.43      1.68 o
   3   5  10       22.28       25.19      1.43 o
   4   5  10        0.00        0.68      1.01 o
   5   5  10        2.87        2.81      1.40 o
   6   5  10        3.09        0.71      1.32 o
   7   5  10        2.43        4.71      1.75 o
  -6   6  10       52.93       60.80      4.17 o
  -5   6  10       10.20       10.89      1.17 o
  -4   6  10        2.37        1.40      0.97 o
  -3   6  10        6.23        4.69      1.08 o
  -2   6  10        6.20        4.64      1.62 o
  -1   6  10        3.79        2.84      0.89 o
   0   6  10       11.44       10.36      1.53 o
   1   6  10        0.78        2.48      0.95 o
   2   6  10        0.46       -0.13      0.93 o
   3   6  10       58.44       59.28      2.00 o
   4   6  10        8.76        9.39      1.25 o
   5   6  10        7.04        7.06      1.25 o
   6   6  10        1.42        0.10      1.32 o
  -5   7  10        0.81        2.09      1.01 o
  -4   7  10        1.19        0.82      1.00 o
  -3   7  10        2.35        1.97      1.77 o
  -2   7  10        0.14       -0.47      0.98 o
  -1   7  10        1.19        0.73      1.03 o
   0   7  10        1.72        2.36      0.94 o
   1   7  10        4.69        5.19      1.05 o
   2   7  10        0.00        0.54      0.99 o
   3   7  10        9.52       12.24      1.26 o
   4   7  10        1.11        1.51      1.24 o
   5   7  10       17.44       21.75      1.61 o
   6   7  10       14.22       10.39      1.65 o
  -5   8  10        0.03        2.09      2.23 o
  -4   8  10        0.08       -0.04      1.04 o
  -3   8  10        3.22        4.29      1.14 o
  -2   8  10        7.52        6.76      1.22 o
  -1   8  10        1.01       -0.09      1.57 o
   0   8  10       13.90       13.89      1.37 o
   1   8  10        0.02       -0.96      0.96 o
   2   8  10        1.32        0.13      1.32 o
   3   8  10        0.00       -1.11      1.11 o
   4   8  10        0.80        0.60      1.23 o
   5   8  10        5.02        3.34      1.33 o
  -4   9  10        3.19        2.12      1.14 o
  -3   9  10        8.95       11.51      1.36 o
  -2   9  10        0.77        2.29      1.45 o
  -1   9  10        0.00       -1.32      1.32 o
   0   9  10        9.89       10.41      1.43 o
   1   9  10        4.70        2.85      1.15 o
   2   9  10        0.82        0.87      1.18 o
   3   9  10        4.04        4.53      1.35 o
   4   9  10        1.12       -0.03      1.27 o
   5   9  10        0.02        0.61      1.36 o
  -2  10  10        0.66        1.35      1.97 o
  -1  10  10        0.04       -0.72      1.47 o
   0  10  10        0.01       -1.64      1.64 o
   1  10  10       34.15       33.27      3.42 o
   2  10  10       11.83       14.35      1.47 o
   3  10  10        7.55        5.46      1.79 o
   0  11  10        5.15        6.51      2.03 o
   1  11  10        0.01        2.32      1.67 o
   0  -6  11        4.25        6.91      1.44 o
   1  -6  11        1.55        2.77      1.29 o
  -2  -5  11        0.76        0.31      1.20 o
  -1  -5  11        0.35        0.53      1.23 o
   0  -5  11        5.47        7.54      1.36 o
   1  -5  11        1.67        1.00      1.21 o
   2  -5  11       25.91       27.37      2.53 o
   3  -5  11        4.20        3.60      1.42 o
  -3  -4  11        0.00       -0.58      1.39 o
  -2  -4  11        4.83        7.47      1.27 o
  -1  -4  11        0.22       -0.56      1.18 o
   0  -4  11       10.64       11.82      1.37 o
   1  -4  11       54.30       53.88      2.03 o
   2  -4  11        2.42        3.24      1.17 o
   3  -4  11        9.13        8.13      2.02 o
   4  -4  11        1.21       -0.38      1.64 o
  -4  -3  11        0.36        2.82      1.76 o
  -3  -3  11        1.61        2.62      1.34 o
  -2  -3  11        2.27        3.36      1.15 o
  -1  -3  11        0.82        1.23      1.06 o
   0  -3  11        0.50        1.58      1.07 o
   1  -3  11       72.98       70.49      3.20 o
   2  -3  11        4.37        2.64      1.11 o
   3  -3  11        7.12        7.65      1.48 o
   4  -3  11        1.60        0.62      1.32 o
   5  -3  11        6.04        4.31      1.98 o
  -5  -2  11        6.27        5.87      1.74 o
  -4  -2  11        5.44        7.42      1.71 o
  -3  -2  11        0.41       -0.22      1.20 o
  -2  -2  11        0.47        0.23      0.97 o
  -1  -2  11        4.09        4.66      1.10 o
   0  -2  11        4.77        4.30      1.08 o
   1  -2  11       39.17       39.62      1.73 o
   2  -2  11        1.71        0.67      1.02 o
   3  -2  11       15.28       15.79      1.33 o
   4  -2  11        0.12       -0.42      1.19 o
   5  -2  11        0.31        2.28      1.65 o
  -5  -1  11        0.09       -1.22      1.44 o
  -4  -1  11        0.01       -1.38      1.38 o
  -3  -1  11        5.16        6.87      1.49 o
  -2  -1  11        0.50       -0.28      0.91 o
  -1  -1  11        1.00        1.21      0.95 o
   0  -1  11        8.13       10.27      1.41 o
   1  -1  11        0.54       -0.27      0.96 o
   2  -1  11        3.97        2.69      1.05 o
   3  -1  11        0.01        0.36      1.07 o
   4  -1  11       21.66       24.20      1.71 o
   5  -1  11       11.94       12.48      2.40 o
   6  -1  11        0.61        1.80      2.92 o
  -5   0  11        3.87        6.35      2.16 o
  -4   0  11        0.93        0.18      1.35 o
  -3   0  11        0.01        0.78      1.08 o
  -2   0  11        1.85        2.21      1.03 o
  -1   0  11       10.98       11.20      1.13 o
   0   0  11        0.97        0.70      0.92 o
   1   0  11        2.96        2.89      1.00 o
   2   0  11        3.59        3.04      1.04 o
   3   0  11        1.56        1.28      0.97 o
   4   0  11        6.42        7.77      1.16 o
   5   0  11        2.13        3.45      1.28 o
   6   0  11        0.20        0.59      1.62 o
  -5   1  11       10.83       12.21      1.39 o
  -4   1  11       14.90       17.42      2.79 o
  -3   1  11        1.46        2.54      1.28 o
  -2   1  11        0.41        0.48      0.98 o
  -1   1  11      107.93      111.52      2.62 o
   0   1  11        8.66        9.69      1.10 o
   1   1  11       12.09       15.68      1.24 o
   2   1  11        2.48        2.47      0.99 o
   3   1  11        5.57        4.77      1.09 o
   4   1  11        1.74       -0.13      0.99 o
   5   1  11       15.94       14.02      1.56 o
   6   1  11        5.82        5.42      1.81 o
  -5   2  11       14.81       17.54      1.46 o
  -4   2  11        9.02       10.98      1.14 o
  -3   2  11        0.00        0.32      1.98 o
  -2   2  11        5.89        6.73      1.21 o
  -1   2  11       36.14       33.88      1.48 o
   0   2  11       37.25       35.78      1.76 o
   1   2  11        1.67        2.95      0.99 o
   2   2  11        6.63        7.76      1.07 o
   3   2  11        0.84        0.91      1.13 o
   4   2  11        2.87        1.07      1.01 o
   5   2  11        0.04        0.46      1.23 o
   6   2  11        0.46       -0.66      1.69 o
  -5   3  11       12.74       14.75      1.23 o
  -4   3  11        4.40        6.33      1.02 o
  -3   3  11        0.00       -0.98      0.98 o
  -2   3  11        0.00       -0.38      0.98 o
  -1   3  11        8.59        7.38      0.98 o
   0   3  11       22.47       22.23      1.28 o
   1   3  11       13.06       11.72      1.18 o
   2   3  11        5.06        4.41      1.05 o
   3   3  11        1.55        0.79      1.03 o
   4   3  11        0.00        0.34      1.03 o
   5   3  11        2.70        2.55      1.36 o
   6   3  11        0.06        0.36      1.74 o
  -5   4  11        0.05       -0.73      1.60 o
  -4   4  11        1.36       -0.11      1.03 o
  -3   4  11        0.01       -1.04      1.04 o
  -2   4  11        3.97        3.70      1.07 o
  -1   4  11       13.69       14.60      1.66 o
   0   4  11        1.77        1.28      0.92 o
   1   4  11       10.47        9.19      1.12 o
   2   4  11        0.64       -0.71      1.06 o
   3   4  11        8.13        7.34      1.19 o
   4   4  11       13.91       11.24      1.24 o
   5   4  11        6.37        9.00      1.76 o
   6   4  11        0.06        2.38      1.89 o
  -5   5  11        0.43        1.69      1.06 o
  -4   5  11        4.05        3.54      1.16 o
  -3   5  11        2.04        2.43      1.10 o
  -2   5  11        3.67        3.90      1.33 o
  -1   5  11       11.92       13.68      1.35 o
   0   5  11        3.45        4.12      1.03 o
   1   5  11        1.61       -0.79      0.97 o
   2   5  11        1.54        0.31      1.04 o
   3   5  11        0.65        0.40      1.08 o
   4   5  11        2.95        3.39      1.25 o
   5   5  11        1.42        2.44      1.23 o
   6   5  11       14.71       18.58      1.88 o
  -5   6  11        1.32        0.56      1.13 o
  -4   6  11        0.27        0.66      1.06 o
  -3   6  11        0.66       -1.00      1.04 o
  -2   6  11        2.89        2.92      1.64 o
  -1   6  11       11.08       10.49      1.29 o
   0   6  11        2.26        1.88      1.00 o
   1   6  11        3.61        2.60      1.07 o
   2   6  11        4.12        1.33      1.07 o
   3   6  11        0.02        0.64      1.11 o
   4   6  11       13.15       12.03      1.41 o
   5   6  11        0.33       -0.68      1.19 o
  -4   7  11        1.29        0.40      1.09 o
  -3   7  11        0.01       -0.93      1.05 o
  -2   7  11        3.53        3.79      1.44 o
  -1   7  11        1.37        3.02      1.47 o
   0   7  11        5.42        4.05      1.22 o
   1   7  11        8.43        8.79      1.20 o
   2   7  11        0.27        0.62      1.09 o
   3   7  11        6.45        8.22      1.31 o
   4   7  11       15.64       16.72      1.81 o
   5   7  11        1.05        1.38      1.28 o
  -3   8  11       10.99       12.32      1.54 o
  -2   8  11        1.92        0.99      1.43 o
  -1   8  11        1.52        1.79      1.48 o
   0   8  11        0.40        0.19      1.28 o
   1   8  11        6.22        7.23      1.30 o
   2   8  11        4.07        5.44      1.33 o
   3   8  11        1.02        1.34      1.29 o
   4   8  11        2.00        1.12      1.35 o
  -2   9  11        4.79        2.94      1.59 o
  -1   9  11        2.76        1.88      1.62 o
   0   9  11        1.56        3.88      1.69 o
   1   9  11       22.09       24.34      1.92 o
   2   9  11        0.23        0.62      1.28 o
   3   9  11        3.91        2.79      1.37 o
   0  10  11        0.03       -1.53      1.70 o
   1  10  11        0.00        1.03      1.56 o
  -1  -4  12        4.46        3.28      1.38 o
   0  -4  12        0.56       -0.49      1.24 o
   1  -4  12       18.30       23.47      1.66 o
   2  -4  12        0.00       -1.18      1.49 o
  -2  -3  12        1.06        1.29      1.44 o
  -1  -3  12        0.01        1.03      1.20 o
   0  -3  12        0.53        1.86      1.19 o
   1  -3  12        4.69        5.15      1.28 o
   2  -3  12       20.48       21.03      1.66 o
   3  -3  12        0.06        1.70      1.47 o
  -3  -2  12        4.06        4.03      1.81 o
  -2  -2  12        1.54        5.00      1.49 o
  -1  -2  12       23.80       25.29      1.62 o
   0  -2  12        1.48        1.14      1.20 o
   1  -2  12        0.66       -0.09      1.17 o
   2  -2  12        4.40        4.21      1.27 o
   3  -2  12       18.59       19.71      1.77 o
   4  -2  12        0.00        1.14      1.40 o
  -4  -1  12        1.61        1.79      1.77 o
  -3  -1  12        0.01        1.18      1.68 o
  -2  -1  12        2.72        3.05      1.33 o
  -1  -1  12        0.04       -0.39      1.06 o
   0  -1  12        2.45        1.43      1.15 o
   1  -1  12        1.35        0.75      1.29 o
   2  -1  12       12.46       12.91      1.38 o
   3  -1  12        7.41        8.35      1.31 o
   4  -1  12        4.14        5.55      1.49 o
  -4   0  12        0.59        0.38      1.62 o
  -3   0  12        7.27        7.81      1.86 o
  -2   0  12        0.60        0.98      1.24 o
  -1   0  12        3.77        3.48      1.10 o
   0   0  12       18.86       22.04      2.28 o
   1   0  12        3.18        2.98      1.11 o
   2   0  12        1.07        0.88      1.09 o
   3   0  12        5.38        6.81      1.25 o
   4   0  12        0.04        1.25      1.94 o
   5   0  12        0.15       -1.33      2.17 o
  -4   1  12       11.57       13.37      3.08 o
  -3   1  12        1.50        4.47      1.61 o
  -2   1  12        2.27        4.23      1.25 o
  -1   1  12        2.97        3.07      1.15 o
   0   1  12        5.19        2.92      1.11 o
   1   1  12        1.51        0.88      1.21 o
   2   1  12        0.01       -1.00      1.00 o
   3   1  12        1.15        2.71      1.17 o
   4   1  12        0.01       -1.37      1.37 o
   5   1  12        2.22        1.91      1.86 o
  -4   2  12       18.45       19.29      2.03 o
  -3   2  12        8.16       10.09      1.65 o
  -2   2  12        0.08       -0.95      1.12 o
  -1   2  12        0.63        0.44      1.01 o
   0   2  12       19.02       20.06      1.36 o
   1   2  12       92.06       94.09      2.58 o
   2   2  12        0.10        0.06      1.10 o
   3   2  12        0.02       -0.14      1.11 o
   4   2  12        1.06       -0.22      1.16 o
   5   2  12        1.90        1.19      1.38 o
  -4   3  12       11.16        8.22      1.66 o
  -3   3  12        2.63        2.88      1.52 o
  -2   3  12       20.43       23.39      2.04 o
  -1   3  12        6.31        9.00      1.69 o
   0   3  12        0.37        1.65      1.01 o
   1   3  12       34.06       38.43      2.12 o
   2   3  12        3.42        1.30      1.13 o
   3   3  12        0.27        0.61      1.16 o
   4   3  12        1.87        3.63      1.25 o
   5   3  12        2.78        1.59      1.42 o
  -4   4  12        0.78       -0.53      1.38 o
  -3   4  12        0.13        0.41      1.41 o
  -2   4  12       16.17       16.97      1.85 o
  -1   4  12        0.50        0.16      1.18 o
   0   4  12        1.73        1.66      1.07 o
   1   4  12        0.90       -0.76      1.05 o
   2   4  12        9.21        7.54      1.26 o
   3   4  12        1.54        2.70      1.25 o
   4   4  12        3.59        4.95      1.31 o
   5   4  12        0.04       -0.67      1.48 o
  -4   5  12        0.54       -1.23      1.38 o
  -3   5  12        0.35        1.18      1.50 o
  -2   5  12       10.67       11.73      2.07 o
  -1   5  12        0.24       -0.46      1.14 o
   0   5  12        0.09       -0.47      1.11 o
   1   5  12        0.09       -0.57      1.09 o
   2   5  12       10.31       13.81      1.40 o
   3   5  12        2.83        3.23      1.29 o
   4   5  12        3.51        1.01      1.26 o
   5   5  12        6.06        8.71      1.77 o
  -3   6  12        0.02        1.13      1.52 o
  -2   6  12        4.17        4.10      1.56 o
  -1   6  12        1.49       -0.03      1.49 o
   0   6  12        2.33        0.48      1.28 o
   1   6  12        3.99        3.25      1.33 o
   2   6  12       12.82        9.90      1.40 o
   3   6  12        5.34        1.15      1.24 o
   4   6  12        0.25       -0.53      1.30 o
  -3   7  12        0.46        0.02      1.50 o
  -2   7  12        0.21       -1.50      1.50 o
  -1   7  12        5.23        4.73      1.70 o
   0   7  12        3.08        2.22      1.31 o
   1   7  12        8.46       10.83      1.37 o
   2   7  12        0.01       -1.20      1.20 o
   3   7  12        2.10        0.64      1.30 o
   4   7  12        0.16        0.01      1.91 o
  -1   8  12        0.00       -0.70      1.60 o
   0   8  12        1.47        2.11      1.79 o
   1   8  12        4.00        4.01      1.46 o
   2   8  12        0.15        0.46      1.32 o
   0  -2  13        7.72        7.21      1.46 o
   1  -2  13        3.17        3.23      2.90 o
  -1  -1  13        0.61        1.27      1.43 o
   0  -1  13        0.39       -0.71      1.26 o
   1  -1  13        0.28        0.42      1.25 o
   2  -1  13       12.27       15.67      1.58 o
  -2   0  13        0.42        0.57      1.41 o
  -1   0  13        1.38        3.72      1.47 o
   0   0  13        4.06        4.90      1.34 o
   1   0  13        3.01        4.92      1.30 o
   2   0  13        1.88        0.67      1.25 o
   3   0  13        0.77       -0.85      1.23 o
  -2   1  13        5.42        3.28      1.78 o
  -1   1  13        3.20        2.28      1.42 o
   0   1  13        0.28        1.36      1.21 o
   1   1  13        4.23        5.90      1.28 o
   2   1  13        1.06        2.04      1.28 o
   3   1  13        5.23        5.84      1.38 o
  -2   2  13        1.77        1.46      1.66 o
  -1   2  13        0.66        0.42      1.35 o
   0   2  13       18.11       17.14      1.44 o
   1   2  13        0.97       -0.44      1.19 o
   2   2  13        3.91        3.23      1.30 o
   3   2  13        4.82        5.83      1.70 o
  -2   3  13       14.33       14.40      2.06 o
  -1   3  13        7.25        8.91      1.52 o
   0   3  13       18.00       17.69      1.46 o
   1   3  13        0.05        0.40      1.19 o
   2   3  13        9.08       10.34      1.44 o
   3   3  13       10.47       12.06      1.50 o
  -2   4  13        3.03        4.37      1.77 o
  -1   4  13        1.27        1.02      1.77 o
   0   4  13        1.67        0.75      1.43 o
   1   4  13        2.91        3.33      1.26 o
   2   4  13        0.20        0.48      1.27 o
   3   4  13        8.80        8.52      1.50 o
  -2   5  13        0.06        0.41      1.64 o
  -1   5  13        4.05        7.47      1.97 o
   0   5  13        3.50        2.32      1.47 o
   1   5  13        8.28        9.69      1.42 o
   2   5  13        5.51        7.43      1.38 o
   3   5  13        1.86        3.18      1.89 o
  -1   6  13        2.03        1.96      1.71 o
   0   6  13        0.04       -0.32      1.38 o
   1   6  13        8.89       11.65      1.74 o
   2   6  13        0.76        2.30      1.31 o
 
